# Supplementary material for: Genomic Analysis of a New Serovar of Leptospira weilii Serogroup Manhao
Source: Front Microbiol. 2017 Feb 2;8:149. doi: 10.3389/fmicb.2017.00149 (PMC5288384; doi:10.3389/fmicb.2017.00149)
Supplement: Supplementary file 1 [file Data_Sheet_1.XLSX]

## Sheet: Table S1
Supplementary Table S1. Ortholog groups used in genomic analysis for Leptospira species*.
ClutserID	L.kirschneri str.3522 CT	L.kmetyi str.Bejo-Iso9T	L.alexanderi str.L 60T	L.noguchii str. CZ 214T	L.santarosai str. 1342KT	L.alstonii str. 80–412	L.biflexa str. Ames	L.borgpetersenii str.L550	L.interrogans str.56601	L.licerasiae str.VAR010	L.weilii
1	514167022	529321507	529327930	529332457	514184374	529338687	189909828	116329285	24216659	384116540	L231_gene474
2	514169071	529322035	529327173	529332674	514183510	529338681	189912384	116327107	24212951	384116759	L231_gene1664
3	514166433	529320545	529327079	529330132	514186720	529335764	189910922	116329347	24213748	384113338	L231_gene2232
4	514167938	529321181	529324526	529329709	514185947	529336725	189911300	116328533	24215213	384114055	L231_gene2780
5	514168663	529322686	529327043	529332750	514183455	529338711	189912108	116327102	24212943	384116117	L231_gene1658
6	514167222	529322569	529324148	529331661	514187059	529336809	189910375	116329103	24216051	384114624	L231_gene254
7	514167670	529319528	529326632	529330338	514183175	529336743	189910784	116328838	24213876	384114562	L231_gene4702
8	514167120	529320609	529324085	529331607	514186972	529336840	189910255	116329102	24216050	384114570	L231_gene253
9	514168413	529323613	529327499	529330773	514183372	529334747	189910672	116329572	24217078	384115030	L231_gene2405
10	514167853	529320082	529325745	529329794	514185952	529338274	189911761	116327858	24215263	384113561	L231_gene2077
11	514167125	529320409	529328096	529332196	514183705	529335466	189909632	116327044	24216333	384115690	L231_gene2183
12	514166510	529319530	529327219	529330485	514183946	529335142	189911778	116328860	24215794	384114593	L231_gene2465
13	514167009	529320137	529328073	529331003	514183491	529335447	189910040	116327026	294827652	384116234	L231_gene2134
14	514166550	529320760	529327350	529330414	514183924	529337960	189911839	116328734	24213947	384114255	L231_gene1032
15	514168392	529323417	529327456	529330581	514183331	529334534	189912885	116329608	24217127	384115006	L231_gene2838
16	514167982	529322574	529325968	529332017	514185601	529336275	189910334	116328612	24215475	384114290	L231_gene4140
17	514167020	529321186	529323776	529331259	514184127	529337164	189912822	116326960	24216954	384116491	L231_gene1550
18	514168141	529323517	529325131	529330616	514186383	529334896	189913011	116329646	24217174	384115014	L231_gene3037
19	514168621	529322237	529324047	529332261	514186976	529337326	189909645	116329066	24216591	384115917	L231_gene202
20	514168023	529320656	529325900	529332007	514185764	529336428	189912461	116328600	24215455	384116679	L231_gene558
21	514169044	529322040	529326323	529332294	514186150	529338103	189909818	116329214	24216397	384115809	L231_gene4019
22	514166582	529320644	529327340	529330218	514183752	529337935	189912020	116328721	294827829	384114506	L231_gene1018
23	514168193	529323515	529325102	529330819	514186401	529334709	189912928	116329662	294653539	384114786	L231_gene3018
24	514169581	529322291	529324977	529329161	514185478	529337590	189910539	116328193	24215032	384115432	L231_gene1826
25	514169980	529320201	529326539	529328809	514184825	529335832	189911104	116328073	294828026	384115525	L231_gene4486
26	514169372	529320889	529326449	529328998	514186098	529335932	189910617	116328107	294828033	384115356	L231_gene709
27	514166802	529320274	529324909	529331134	514183220	529335691	189909786	116327391	24213138	384116516	L231_gene649
28	514167515	529322388	529324105	529329564	514185344	529338364	189911403	116328983	24216216	384113344	L231_gene3902
29	514169043	529320028	529324249	529331105	514184301	529334616	189912648	116329008	294827640	384116031	L231_gene3938
30	514169504	529321463	529325012	529329220	514185760	529337538	189911131	116328333	24215104	384115357	L231_gene1889
31	514169740	529323116	529326510	529328759	514186100	529335909	189910352	116328115	24214842	384115532	L231_gene699
32	514168349	529323429	529327427	529330883	514183321	529334738	189910671	116329574	24217081	384114859	L231_gene2407
33	514170084	529319679	529324181	529332491	514183960	529337808	189910550	116328954	24213719	384113700	L231_gene1297
34	514166786	529321731	529327110	529329358	514183627	529338445	189909703	116327087	24216883	384116205	L231_gene1634
35	514169659	529319585	529325976	529332126	514186578	529336374	189910443	116328654	294828188	384114654	L231_gene2031
36	514167912	529321117	529325866	529328646	514185394	529336328	189910091	116328579	24215440	384114609	L231_gene527
37	514167883	529321922	529324628	529329747	514185181	529334419	189910554	116328370	294828118	384113893	L231_gene2661
38	514169946	529322744	529326471	529328710	514186096	529335939	189911765	116328125	24214854	384115447	L231_gene687
39	514168505	529321350	529325346	529329961	514183394	529337821	189911961	116328919	24213515	384116628	L231_gene4156
40	514166622	529323091	529327180	529330369	514183850	529337905	189911832	116328727	294827827	384114683	L231_gene1024
41	514169602	529320374	529324983	529329242	514185767	529337600	189911166	116328299	24215065	384115425	L231_gene1854
42	514168138	529323511	529327546	529330637	514183382	529334549	189912858	116329601	24217118	384114981	L231_gene2851
43	514167408	529320089	529326975	529329442	514186731	529334602	189909685	116329370	24216299	384116548	L231_gene1578
44	514168481	529320207	529324880	529329812	514184610	529337258	189911250	116327415	24213549	384114456	L231_gene610
45	514169948	529319613	529326574	529328562	514186108	529335797	189911767	116328123	24214852	384115355	L231_gene689
46	514167105	529321125	529324033	529331523	514186989	529335192	189909708	116329034	24216154	384113409	L231_gene3972
47	514167825	529321618	529325714	529329805	514185911	529338283	189910485	116327860	294828136	384113689	L231_gene2075
48	514166436	529322265	529327136	529330321	514186713	529335718	189910919	116329344	24213745	384113290	L231_gene2229
49	514167651	529320214	529327271	529330514	514183830	529335068	189910528	116328749	24213921	384116035	L231_gene1059
50	514170006	529322805	529325490	529332510	514184759	529338385	189910171	116327306	24213709	384113447	L231_gene2600
51	514168576	529319607	529325383	529332309	514184746	529335489	189910372	116327214	24216391	384117015	L231_gene3266
52	514167299	529320930	529328045	529329469	514183477	529334582	189910231	116327051	24216315	384117116	L231_gene2173
53	514169593	529321561	529324961	529329149	514185489	529337634	189911798	116328187	24215040	384115333	L231_gene1832
54	514168741	529322349	529325487	529332654	514186257	529337885	189909785	116327315	24212998	384115675	L231_gene4428
55	514168879	529319814	529327159	529331028	514183572	529338607	189912004	116327125	24213091	384115662	L231_gene2370
56	514169431	529322801	529325902	529331799	514185371	529336732	189911890	116328481	24214579	384114210	L231_gene1368
57	514169944	529320605	529326509	529328751	514184831	529335930	189911328	116328082	294828029	384115329	L231_gene736
58	514167233	529321344	529327277	529331664	514183838	529335337	189911003	116328718	24213638	384113768	L231_gene1015
59	514168186	529323409	529325233	529330615	514186491	529334749	189913092	116329693	24217270	384114845	L231_gene3406
60	514169551	529320329	529324442	529328529	514185152	529334446	189911177	116328392	24214596	384115523	L231_gene2632
61	514168838	529322733	529326369	529332222	514185790	529338102	189912752	116329208	24216409	384115879	L231_gene4012
62	514169454	529322663	529327345	529328496	514186569	529337993	189910828	116328680	24214183	384113540	L231_gene960
63	514167387	529321398	529323932	529331503	514186814	529336197	189911450	116327513	24216122	384115700	L231_gene3332
64	514169118	529322836	529326324	529332344	514185792	529338063	189912754	116329210	24216406	384115950	L231_gene4014
65	514168927	529320247	529328141	529332800	514185543	529337178	189912299	116329494	294827584	384115645	L231_gene929
66	514169054	529321075	529324861	529332391	514185461	529337328	189910665	116327398	24216609	384116802	L231_gene635
67	514169426	529320553	529326736	529328613	514186292	529335937	189911750	116328458	24214629	384113842	L231_gene1954
68	514169696	529322216	529327216	529328395	514183746	529334647	189910984	116328757	24214144	384114607	L231_gene1067
69	514169992	529320812	529324435	529331793	514185182	529334435	189911743	116327999	24214434	384113663	L231_gene4560
70	514170048	529321995	529326313	529329907	514187214	529336574	189912032	116327686	24215984	384113549	L231_gene2546
71	514168876	529320066	529324145	529331101	514186041	529334599	189912700	116329004	24213099	384115676	L231_gene3934
72	514169884	529322310	529324390	529328648	514185169	529334464	189911555	116327976	24214392	384113623	L231_gene4593
73	514167614	529319464	529326646	529330176	514184982	529334357	189912367	116327661	24213904	384114437	L231_gene4732
74	514166332	529323206	529327725	529330990	514184632	529338565	189910058	116329269	24216499	384116764	L231_gene3353
75	514169558	529321221	529326573	529328452	514184836	529335953	189911386	116328085	24214807	384115321	L231_gene733
76	514166187	529320445	529328252	529332546	514184175	529336959	189912839	116329505	24217039	384116492	L231_gene3686
77	514167348	529319992	529325603	529331484	514187111	529335178	189910118	116327539	294828320	384116151	L231_gene746
78	514169573	529320433	529324649	529328706	514185210	529334441	189911569	116327956	24214375	384113897	L231_gene4608
79	514169474	529320531	529326516	529328469	514184850	529336032	189911099	116328068	24214789	384115413	L231_gene4491
80	514168057	529321719	529324552	529329643	514185200	529334366	189912084	116328355	24215167	384113692	L231_gene3866
81	514166714	529323197	529328009	529332397	514183693	529338460	189910626	116327076	24216899	384116826	L231_gene1623
82	514166115	529322527	529328272	529332653	514184138	529337199	189909585	116326866	24212714	384115851	L231_gene4247
83	514168778	529322271	529327135	529331042	514183662	529338670	189911812	116327142	294827630	384115720	L231_gene2350
84	514168239	529323570	529327436	529330577	514183286	529334794	189913039	116329757	24217353	384114962	L231_gene4052
85	514167303	529322666	529324081	529329450	514185331	529338391	189911398	116328978	24216211	384113379	L231_gene3897
86	514168165	529323442	529327457	529330673	514183379	529334672	189913043	116329762	294653529	384114739	L231_gene2947
87	514169170	529320655	529326080	529329185	514186624	529337450	189910953	116328230	24214983	384113695	L231_gene1774
88	514168810	529322239	529324080	529329991	514186997	529338390	189912468	116329025	24213355	384115728	L231_gene3961
89	514168833	529319552	529326943	529332543	514185552	529337209	189912782	116329476	24212857	384115790	L231_gene912
90	514168924	529320504	529324900	529332331	514185463	529337314	189910667	116327396	24216611	384117122	L231_gene637
91	514169934	529321853	529327263	529330472	514183403	529338313	189912470	116327636	294827856	384114630	L231_gene2488
92	514168797	529321765	529325429	529332180	514184781	529335738	189912727	116327204	294828411	384117021	L231_gene3255
93	514168782	529323016	529325373	529331348	514187240	529337797	189910773	116328911	24213426	384114327	L231_gene4166
94	514169394	529321534	529326743	529328540	514186310	529335879	189910453	116328448	24214646	384113646	L231_gene1179
95	514166890	529323041	529324799	529331104	514186803	529338729	189912667	116327355	24213177	384116966	L231_gene4610
96	514166305	529321512	529325430	529331119	514186225	529334625	189909795	116327328	24216518	384116792	L231_gene4399
97	514166163	529319654	529328197	529332590	514185530	529337089	189910397	116326882	24212824	384116335	L231_gene4224
98	514168258	529323450	529325103	529330872	514186390	529334691	189912938	116329674	24217336	384114789	L231_gene3003
99	514168162	529323320	529326387	529330788	514183366	529335098	189912891	116329613	294653574	384114974	L231_gene3167
100	514168449	529322588	529325296	529329875	514185047	529336690	189910857	116328892	294827744	384117066	L231_gene4078
101	514169625	529322888	529326522	529328414	514186107	529335996	189911768	116328122	24214851	384115252	L231_gene690
102	514166450	529321776	529326288	529331849	514184974	529335505	189912506	116327727	24215671	384117202	L231_gene62
103	514170072	529319960	529325281	529330430	514185018	529336501	189910863	116328883	24215962	384117088	L231_gene4107
104	514167380	529322757	529327779	529329539	514184391	529337310	189912117	116329291	24216271	384116757	L231_gene457
105	514169742	529322024	529324429	529331757	514185100	529334457	189911550	116327981	24214403	384113736	L231_gene4585
106	514169002	529323050	529327092	529330911	514183485	529338615	189911814	116327140	24213069	384116272	L231_gene2352
107	514169723	529321009	529325933	529328494	514185430	529336342	189910025	116328561	294827902	384117157	L231_gene504
108	514169656	529320513	529326586	529328847	514185619	529337486	189911053	116328276	24214938	384115526	L231_gene2831
109	514166356	529321002	529326097	529331926	514185012	529335564	189911870	116327705	294828223	384114641	L231_gene2574
110	514166946	529320759	529327962	529332326	514186209	529338590	189909910	116329231	24216648	384116003	L231_gene2608
111	514170127	529322027	529325274	529330120	514184959	529336503	189910859	116328887	24215966	384116525	L231_gene4111
112	514166977	529322696	529327879	529332433	514186208	529338593	189910250	116329246	24216635	384116866	L231_gene2587
113	514170119	529320413	529326372	529329867	514186039	529337698	189910798	116329143	24213584	384117100	L231_gene3583
114	514170122	529321505	529326358	529329928	514185995	529337692	189910796	116329145	24213586	384116047	L231_gene3581
115	514170076	529321202	529326338	529329815	514186052	529337690	189910797	116329144	294827750	384116282	L231_gene3582
116	514168910	529323055	529324039	529332302	514186948	529335702	189910719	116329075	24213299	384116260	L231_gene184
117	514169899	529320561	529324382	529328449	514185121	529334504	189911562	116327963	24214383	384113560	L231_gene4601
118	514168205	529323490	529325072	529330658	514186406	529334703	189912940	116329676	24217334	384114996	L231_gene3001
119	514166751	529320348	529323834	529331184	514184109	529337206	189912539	116326965	294828506	384116601	L231_gene1557
120	514167897	529321641	529325684	529331962	514185824	529335654	189911022	116327826	24215360	384115123	L231_gene1450
121	514169825	529322342	529326582	529328589	514184871	529335884	189911387	116328084	294828030	384115399	L231_gene734
122	514166832	529322380	529323731	529330925	514187043	529337388	189910636	116327459	24213108	384115890	L231_gene1199
123	514167973	529320533	529325680	529329613	514185903	529338303	189911024	116328543	24215251	384114093	L231_gene3807
124	514167010	529320375	529327015	529329048	514183686	529336585	189912564	116329436	24216809	384115717	L231_gene4437
125	514166590	529320195	529327312	529330410	514183798	529337967	189912023	116328724	294827828	384114378	L231_gene1021
126	514168396	529323652	529327454	529330845	514183256	529334524	189912960	116329590	24217104	384114871	L231_gene2866
127	514168981	529320738	529324212	529329549	514187035	529334982	189912900	116329035	294828367	384116945	L231_gene3976
128	514169640	529319551	529327621	529328484	514184249	529337983	189911233	116329177	294828013	384115593	L231_gene3541
129	514166846	529322358	529323854	529329037	514185534	529338518	189910051	116326999	24216850	384116154	L231_gene2216
130	514169150	529320586	529325915	529328424	514185406	529336219	189910033	116328558	24214223	384117162	L231_gene500
131	514167898	529321973	529325711	529329748	514185929	529338281	189910405	116327851	24215276	384113808	L231_gene3212
132	514168202	529322014	529325649	529331356	514185740	529336896	189911070	116328163	294828105	384115300	L231_gene1911
133	514169632	529322670	529326408	529328840	514185627	529335848	189911887	116328242	24214879	384115373	L231_gene3706
134	514167323	529321974	529326961	529329385	514186781	529334618	189910228	116329366	24213233	384116822	L231_gene1567
135	514167100	529322420	529327656	529329390	514185862	529337742	189910566	116329188	24216296	384114412	L231_gene3524
136	514168350	529323434	529325806	529330743	514186455	529334752	189912975	116329717	24217232	384114824	L231_gene3292
137	514168215	529323422	529325217	529330640	514186453	529334695	189912513	116329650	294653568	384115002	L231_gene3031
138	514166982	529322219	529327813	529332062	514186153	529338665	189912703	116329222	24216676	384115939	L231_gene2622
139	514170011	529322088	529326110	529329893	514187192	529336508	189912070	116327670	24216000	384113896	L231_gene2531
140	514169488	529321279	529325918	529328641	514185380	529336409	189910017	116328570	24214211	384117187	L231_gene514
141	514167191	529321584	529324912	529331513	514186200	529335763	189911603	116327341	24216135	384113493	L231_gene2015
142	514168088	529320994	529325688	529331980	514185840	529335574	189911021	116327825	24215361	384115111	L231_gene1451
143	514169465	529323088	529324938	529329222	514185755	529337528	189911141	116328323	294828097	384115433	L231_gene1879
144	514169951	529322256	529326848	529328463	514186302	529335806	189910490	116328463	24214624	384113909	L231_gene1948
145	514166348	529321741	529327722	529331861	514187116	529335297	189910303	116327594	24215616	384114565	L231_gene1438
146	514167661	529319453	529327776	529329327	514187109	529337658	189910427	116327577	24215769	384114245	L231_gene796
147	514169301	529321914	529324505	529331406	514185199	529334380	189910567	116328379	24214617	384113546	L231_gene2649
148	514169369	529322075	529326448	529328363	514184813	529335908	189910869	116328077	24214798	384115539	L231_gene4482
149	514168099	529323597	529325114	529330842	514186381	529334715	189912413	116329667	24217343	384114827	L231_gene3011
150	514166871	529322161	529323804	529329071	514185554	529338452	189910048	116327002	294828475	384116405	L231_gene2213
151	514169961	529322282	529326427	529328825	514186071	529335844	189910351	116328114	24214841	384115339	L231_gene700
152	514169442	529321501	529326547	529328655	514185591	529335941	189910521	116328140	24214873	384115282	L231_gene3700
153	514167983	529320896	529326208	529330130	514186856	529335628	189911266	116328647	294828159	384115127	L231_gene2675
154	514166721	529319734	529326951	529329008	514183714	529336658	189912571	116329418	24216785	384116527	L231_gene365
155	514166608	529320096	529327775	529330255	514184993	529335168	189910760	116327624	294827850	384114530	L231_gene1394
156	514166253	529319624	529328234	529332587	514184051	529337076	189910123	116329547	24212782	384116642	L231_gene4318
157	514169955	529321672	529324995	529329204	514185493	529337560	189911795	116328190	24215037	384115442	L231_gene1829
158	514167178	529323069	529327014	529329415	514186797	529334623	189912548	116329374	24216306	384115797	L231_gene1582
159	514166567	529319979	529327736	529330087	514184486	529338156	189910349	116327615	24214038	384115891	L231_gene1407
160	514168795	529320594	529327033	529332797	514183527	529338659	189912111	116327098	24212938	384115726	L231_gene1654
161	514169288	529322759	529326508	529328371	514184797	529335997	189911583	116328034	24214727	384115458	L231_gene4537
162	514167609	529320497	529325434	529330298	514184774	529336165	189911409	116327201	24213811	384113292	L231_gene3279
163	514167372	529320392	529323714	529329417	514184388	529337431	189911389	116327455	24216257	384113361	L231_gene1207
164	514169094	529320845	529327783	529332041	514186017	529338701	189910655	116329261	24213009	384115884	L231_gene3441
165	514168893	529322298	529328223	529332583	514185523	529337099	189912301	116329491	24212834	384116125	L231_gene933
166	514166932	529320616	529323721	529331136	514187065	529337268	189910639	116327462	24213111	384116399	L231_gene1196
167	514166599	529323096	529327929	529330512	514184288	529338197	189911740	116327604	24214024	384115582	L231_gene1426
168	514168078	529320977	529326156	529330494	514186877	529335633	189911265	116328646	24215387	384115094	L231_gene2676
169	514167623	529322800	529327394	529330207	514183825	529335285	189911290	116327645	24213807	384114508	L231_gene2504
170	514168386	529323673	529325214	529331937	514186451	529334821	189912997	116329688	24217275	384114979	L231_gene3411
171	514169175	529322584	529326173	529328348	514186842	529334995	189910809	116327805	24214149	384114677	L231_gene1480
172	514166702	529321842	529327732	529332362	514186190	529338563	189912743	116329251	24216629	384116384	L231_gene4616
173	514169791	529322426	529324976	529329271	514185703	529337577	189911124	116328340	24215111	384115358	L231_gene1896
174	514168338	529323432	529325225	529330711	514186403	529334792	189913093	116329690	24217273	384114825	L231_gene3409
175	514166279	529322997	529328249	529332660	514184147	529337216	189912833	116326906	24217031	384116192	L231_gene3678
176	514166626	529320600	529327898	529330450	514184484	529338167	189910350	116327614	24214037	384116952	L231_gene1408
177	514166201	529323147	529323835	529331202	514184174	529337151	189909604	116326937	294828507	384115776	L231_gene1521
178	514168712	529321524	529327012	529332729	514183704	529336651	189912644	116329448	24212931	384116625	L231_gene2162
179	514169167	529319765	529327252	529330252	514183406	529338324	189911249	116327639	24214078	384114525	L231_gene2490
180	514169977	529319675	529324599	529331805	514185155	529334460	189911181	116328395	24214588	384115478	L231_gene3170
181	514169563	529321105	529327600	529328843	514184253	529337979	189911238	116329172	24214746	384116766	L231_gene3546
182	514169009	529320729	529324151	529332147	514187009	529336133	189910937	116329021	294828413	384113305	L231_gene3956
183	514166254	529321096	529328253	529332812	514184212	529336950	189912842	116329508	24217042	384115945	L231_gene3689
184	514167812	529319726	529325712	529329603	514185985	529338301	189910488	116327863	24215258	384113967	L231_gene2072
185	514168723	529322057	529327020	529332601	514183644	529336635	189912640	116329444	24212935	384116326	L231_gene2166
186	514166861	529321301	529325633	529330916	514184593	529338433	189911605	116327424	24213164	384114332	L231_gene581
187	514169523	529322054	529326029	529329312	514186612	529337448	189910082	116328285	294828067	384113548	L231_gene1743
188	514168789	529321296	529324224	529331345	514185460	529337284	189909626	116329114	24213420	384113431	L231_gene264
189	514170069	529319999	529325277	529329830	514187245	529336810	189910695	116328901	24215548	384114643	L231_gene4090
190	514169263	529320194	529325916	529331797	514185413	529336705	189911197	116328484	294827973	384114028	L231_gene1363
191	514168329	529323415	529327515	529330762	514183375	529334687	189913038	116329756	24217352	384114901	L231_gene4051
192	514166214	529320658	529323809	529332552	514184171	529336935	189912716	116326923	24217020	384116608	L231_gene1504
193	514169359	529322497	529326524	529328917	514186105	529335990	189910647	116328108	24214834	384115327	L231_gene707
194	514166442	529322875	529327959	529330325	514184642	529336107	189912250	116329277	294828242	384116497	L231_gene3365
195	514166164	529321271	529328271	529332741	514184086	529337146	189910747	116326872	294827576	384113516	L231_gene4332
196	514166854	529323133	529328111	529332438	514183653	529338543	189910686	116327058	24216918	384115874	L231_gene4068
197	514167272	529319599	529323929	529331511	514184521	529335727	189910625	116327429	294828299	384114628	L231_gene1242
198	514169921	529319586	529324566	529328332	514185087	529334462	189911557	116327968	24214389	384113805	L231_gene4595
199	514169819	529322450	529324647	529328934	514185218	529334468	189911571	116327955	24214374	384113639	L231_gene4609
200	514166404	529322249	529327751	529330509	514184370	529336208	189910579	116329319	24215818	384113435	L231_gene424
201	514168197	529323593	529327544	529330706	514183347	529334710	189912984	116329743	24217203	384114870	L231_gene4032
202	514169861	529323089	529324317	529328654	514185147	529334386	189911556	116327969	24214390	384113590	L231_gene4594
203	514167358	529321677	529327908	529329574	514184454	529337288	189909615	116329298	24216280	384114451	L231_gene445
204	514166973	529319644	529323891	529329378	514185558	529338486	189909655	116327009	24216866	384116318	L231_gene885
205	514167129	529319769	529324714	529331530	514186028	529337841	189910844	116327503	294828308	384116897	L231_gene824
206	514169511	529321730	529324398	529331800	514185294	529334367	189911194	116328012	294827975	384114079	L231_gene3178
207	514168249	529323407	529325822	529330758	514186474	529334726	189912969	116329712	24217239	384114766	L231_gene3301
208	514166432	529321895	529326195	529331915	514185002	529335601	189912582	116327740	24215649	384117196	L231_gene84
209	514167863	529321626	529324307	529329663	514185925	529336729	189911302	116328535	24215215	384114067	L231_gene2782
210	514167124	529323107	529326671	529331620	514186855	529335295	189910311	116328827	24213615	384114640	L231_gene4740
211	514166499	529322067	529327912	529331924	514187137	529335232	189910296	116327589	24215622	384114695	L231_gene4657
212	514166259	529321038	529328266	529332738	514184210	529337019	189909573	116326855	24217060	384116609	L231_gene4236
213	514166710	529323174	529327086	529329366	514183519	529338487	189909704	116327088	294828486	384117104	L231_gene1635
214	514169361	529322031	529326072	529329263	514186643	529337632	189910963	116328237	24214975	384113861	L231_gene1767
215	514168590	529320520	529324178	529332664	514184317	529335368	189909733	116329011	24212979	384116523	L231_gene3942
216	514166916	529320058	529328036	529332187	514183611	529338539	189910685	116327061	294828493	384115780	L231_gene4065
217	514166905	529321893	529323827	529331285	514184169	529337098	189909764	116326963	24216995	384115875	L231_gene1554
218	514166145	529322145	529323766	529331287	514184164	529337050	189911590	116326938	24217000	384115925	L231_gene1522
219	514167618	529321447	529327228	529330481	514183864	529334997	189910887	116328776	24213840	384113686	L231_gene1105
220	514166770	529321929	529326924	529329021	514183465	529336624	189912609	116329432	24216805	384115795	L231_gene382
221	514168160	529323436	529325791	529330797	514186488	529334704	189912973	116329715	24217235	384114806	L231_gene3295
222	514166232	529319974	529328135	529332659	514184098	529336969	189909589	116329499	24212721	384116201	L231_gene4254
223	514170095	529321274	529324131	529332481	514183934	529337723	189910548	116328952	24213721	384113521	L231_gene1295
224	514167856	529320617	529325729	529329659	514185910	529336060	189910474	116327838	24215292	384113784	L231_gene3223
225	514167698	529319476	529326681	529330287	514185045	529338219	189910447	116327656	294827814	384114491	L231_gene4722
226	514169420	529319917	529327408	529330275	514183762	529334999	189910524	116328753	24214109	384116011	L231_gene1063
227	514168851	529322787	529325606	529330075	514187169	529337992	189912241	116327547	24213334	384116692	L231_gene758
228	514166287	529322442	529328133	529332597	514184015	529336964	189909575	116326857	24212702	384116110	L231_gene4239
229	514166225	529321652	529323794	529332688	514184152	529337072	189912717	116326922	294828513	384115622	L231_gene1503
230	514166619	529320705	529326164	529330326	514186894	529338013	189910905	116328632	294827836	384113890	L231_gene1498
231	514170107	529320954	529326255	529329856	514187213	529336495	189912043	116327674	24215996	384113645	L231_gene2534
232	514167584	529319505	529327880	529331904	514187123	529335294	189910434	116327584	24215750	384114261	L231_gene803
233	514169901	529320177	529324388	529331770	514185299	529334472	189910668	116327988	24214419	384113619	L231_gene4574
234	514166581	529322796	529326292	529330179	514186933	529337889	189910909	116327793	24214019	384113541	L231_gene1492
235	514168156	529323529	529327474	529330869	514183278	529334845	189913107	116329789	24217415	384114912	L231_gene2378
236	514166213	529319786	529328171	529332826	514184077	529337102	189912616	116329521	24212754	384116115	L231_gene4289
237	514168225	529322483	529325668	529331414	514185700	529336900	189911060	116328156	24215132	384115473	L231_gene3661
238	514167461	529322737	529324279	529331528	514187081	529335186	189912464	116329029	294828319	384116461	L231_gene3966
239	514169526	529320466	529326846	529328385	514186287	529335785	189912262	116328434	294827988	384113941	L231_gene1163
240	514167084	529322462	529325248	529329514	514187036	529336546	189912026	116328875	24213246	384113774	L231_gene4360
241	514169732	529320928	529327347	529328458	514186573	529338043	189910412	116328669	24214203	384114625	L231_gene2055
242	514166171	529321016	529328230	529332775	514184139	529337062	189912620	116329527	294827562	384115669	L231_gene4293
243	514166309	529322902	529324884	529331041	514183219	529338572	189910204	116327349	24216492	384116437	L231_gene2026
244	514167161	529320070	529327906	529329530	514184430	529335676	189909882	116329307	24216290	384116152	L231_gene436
245	514166435	529321802	529326174	529331952	514184884	529335552	189910822	116327703	24215689	384113726	L231_gene2571
246	514168606	529320233	529328173	529332777	514185547	529337115	189912300	116329493	294827583	384116322	L231_gene931
247	514166748	529322324	529328082	529331072	514183565	529335487	189912985	116327031	294827654	384116554	L231_gene2139
248	514169710	529319832	529326541	529328426	514184816	529335898	189911086	116328055	294828019	384115394	L231_gene4508
249	514167208	529321589	529325258	529329493	514186502	529336518	189912028	116328877	24213247	384113536	L231_gene4099
250	514169451	529320110	529326528	529328914	514186072	529335899	189910357	116328118	24214845	384115487	L231_gene694
251	514169888	529321066	529326074	529329205	514186605	529337611	189911113	116328205	24215019	384113687	L231_gene1811
252	514169347	529319626	529324309	529328354	514185188	529334430	189911563	116327962	24214382	384113926	L231_gene4602
253	514167270	529321230	529326989	529329501	514186696	529338625	189911975	116329329	294828345	384116078	L231_gene3728
254	514169662	529319646	529324641	529328977	514185129	529336434	189910252	116327875	24214260	384113605	L231_gene2987
255	514166135	529320038	529328138	529332616	514184145	529337052	189912621	116329528	24212760	384115705	L231_gene4294
256	514170044	529322688	529326345	529329921	514186043	529337683	189910790	116329151	24213592	384115804	L231_gene3574
257	514167972	529319817	529324621	529329678	514185325	529334479	189912132	116328347	24215159	384114011	L231_gene3855
258	514169904	529321638	529324330	529331803	514185284	529334520	189911190	116328396	24214587	384114212	L231_gene3171
259	514169873	529322742	529326834	529331736	514186101	529335196	189911025	116328474	24214555	384115051	L231_gene1930
260	514167773	529323213	529325755	529331978	514185836	529335551	189911015	116327820	294828153	384115078	L231_gene1458
261	514166476	529319470	529327923	529331951	514187094	529335274	189910435	116327586	294828215	384114538	L231_gene805
262	514168455	529320115	529324257	529329950	514184271	529337391	189911724	116329107	24213527	384113334	L231_gene258
263	514167365	529320025	529323734	529329465	514184444	529337426	189911393	116327451	294828348	384113499	L231_gene1212
264	514167821	529322134	529326140	529330184	514186872	529335530	189911272	116327786	24215398	384115098	L231_gene157
265	514167916	529319469	529327397	529329329	514183964	529335147	189911772	116328855	294828235	384114288	L231_gene2473
266	514167383	529320450	529327665	529329431	514185848	529337327	189909902	116329192	24216198	384113288	L231_gene4003
267	514169277	529320203	529324959	529329179	514185744	529337442	189911163	116328302	294828090	384115405	L231_gene1857
268	514166267	529321715	529328261	529332562	514184042	529337046	189912840	116329506	24217040	384116325	L231_gene3687
269	514167685	529321841	529324095	529330241	514185350	529338124	189911592	116328970	24213772	384116545	L231_gene3884
270	514168105	529323548	529327538	529330567	514183373	529334547	189912862	116329596	24217113	384114769	L231_gene2856
271	514169192	529320075	529326744	529328370	514186298	529335929	189911757	116328455	24214633	384113770	L231_gene1958
272	514167813	529320519	529324644	529329645	514185240	529334406	189912133	116328346	294828117	384113946	L231_gene3853
273	514167802	529321766	529325837	529332024	514186561	529336262	189912676	116327792	294828186	384114263	L231_gene4203
274	514169241	529319690	529324397	529331703	514185954	529336710	189911200	116328520	24214565	384114146	L231_gene2763
275	514167141	529323004	529327267	529331643	514183777	529335325	189911005	116328716	24213640	384113792	L231_gene1013
276	514169822	529319604	529325963	529328376	514185411	529336400	189910023	116328564	24214217	384117164	L231_gene507
277	514166959	529321216	529323883	529331169	514184165	529336994	189910199	116326944	24216962	384116249	L231_gene1531
278	514169356	529322750	529326793	529328717	514186308	529335862	189911756	116328456	24214632	384113919	L231_gene1957
279	514169014	529322724	529326857	529332814	514183568	529336932	189909851	116329466	24212878	384116014	L231_gene901
280	514166151	529323032	529323880	529331160	514184184	529337096	189910325	116326941	24216997	384116025	L231_gene1525
281	514169390	529321203	529324954	529329213	514185739	529337453	189911133	116328331	24215102	384115286	L231_gene1887
282	514169473	529322337	529324391	529331802	514185266	529334477	189911192	116328399	24214584	384114206	L231_gene3174
283	514168169	529323588	529325061	529330736	514186440	529334768	189912967	116329710	24217243	384114735	L231_gene3303
284	514168340	529323359	529327448	529330669	514183298	529334838	189913109	116329791	24217417	384114904	L231_gene2380
285	514168824	529321544	529328175	529332689	514185531	529337169	189911042	116329492	24212835	384116858	L231_gene932
286	514169185	529319633	529326414	529328923	514185607	529337506	189911309	116328263	294828059	384115337	L231_gene2814
287	514169938	529321568	529326477	529328487	514184859	529335998	189911388	116328083	24214805	384115557	L231_gene735
288	514168655	529320626	529327120	529331034	514183555	529338664	189911822	116327131	294827635	384116359	L231_gene2362
289	514169578	529320846	529326083	529329133	514186611	529337592	189911343	116328216	294828080	384113826	L231_gene1797
290	514168720	529322143	529324874	529332217	514184599	529337295	189910003	116327402	24216571	384116705	L231_gene625
291	514169351	529323192	529326450	529328433	514184867	529335894	189910532	116328102	24214825	384115251	L231_gene715
292	514166927	529321855	529323813	529331270	514183553	529337171	189909893	116326983	24216935	384117044	L231_gene3830
293	514166574	529319744	529327878	529330226	514184488	529338187	189910552	116327607	294827841	384117092	L231_gene1421
294	514169530	529321011	529324953	529329253	514185476	529337572	189912131	116328194	24215031	384115534	L231_gene1825
295	514167341	529320527	529324719	529331543	514184468	529337716	189910878	116327491	294828311	384116953	L231_gene836
296	514169489	529319796	529326556	529328731	514185596	529335992	189911217	116328252	24214891	384115362	L231_gene2797
297	514167518	529320697	529324063	529331535	514186970	529335187	189910120	116329033	24216153	384115822	L231_gene3971
298	514168442	529320818	529324891	529329877	514184590	529337367	189911253	116327412	24213552	384114309	L231_gene614
299	514167946	529320873	529325686	529329809	514185974	529338295	189910402	116327848	24215279	384113810	L231_gene3215
300	514167951	529323176	529325748	529329639	514185932	529336056	189910472	116327837	24215293	384113827	L231_gene3224
301	514167301	529320088	529323927	529331518	514186835	529336119	189911449	116327514	24216121	384116422	L231_gene3333
302	514168051	529322120	529326248	529330095	514186914	529335569	189911268	116328649	294828160	384115106	L231_gene2673
303	514166942	529320808	529327025	529330998	514186729	529335411	189910195	116329384	294828446	384116161	L231_gene1599
304	514167443	529321419	529325250	529331563	514187069	529336577	189909997	116328873	24216140	384116779	L231_gene4351
305	514168761	529322592	529328081	529331049	514183608	529338588	189910283	116327145	294827625	384116483	L231_gene2345
306	514168571	529322943	529324052	529330003	514187003	529338408	189912469	116329024	24213356	384116624	L231_gene3960
307	514168064	529320669	529325889	529329767	514185435	529336064	189911978	116328496	24215309	384113636	L231_gene1350
308	514169914	529320934	529327202	529328865	514186541	529338017	189910826	116328682	24214180	384113856	L231_gene963
309	514166186	529321481	529323882	529331168	514184206	529336944	189912593	116326933	24217008	384116010	L231_gene1517
310	514168039	529321488	529325970	529329650	514185388	529336073	189911983	116328501	24215315	384113806	L231_gene1345
311	514167531	529322252	529327157	529331653	514186183	529337822	189913123	116327159	24213672	384116466	L231_gene297
312	514168844	529320862	529324841	529332384	514185451	529337334	189912536	116327395	24216612	384116257	L231_gene639
313	514166464	529319563	529326290	529331955	514184962	529335588	189911857	116327717	24215676	384114652	L231_gene2579
314	514166257	529322827	529328187	529332658	514184116	529337094	189912829	116326897	24212798	384116354	L231_gene4329
315	514166149	529320152	529323812	529331249	514184158	529336951	189912590	116326936	24217005	384116598	L231_gene1520
316	514167859	529322105	529325758	529329768	514185919	529336065	189910471	116327836	24215294	384113673	L231_gene3225
317	514167451	529321634	529324832	529331508	514186220	529335737	189911601	116327339	24216133	384113330	L231_gene2013
318	514167189	529320031	529324724	529331474	514185990	529337705	189910839	116327498	24216100	384116470	L231_gene829
319	514167409	529321837	529327325	529331678	514183822	529335269	189911013	116328708	294827766	384113631	L231_gene1005
320	514169654	529320972	529325010	529329223	514185724	529337510	189911149	116328315	24215083	384115485	L231_gene1871
321	514167546	529319521	529326691	529330094	514183195	529336744	189910786	116328835	24213879	384114271	L231_gene4706
322	514169291	529322494	529324414	529331808	514185110	529334425	189911191	116328397	24214586	384114071	L231_gene3172
323	514166488	529320710	529327966	529331828	514187103	529335241	189910302	116327593	24215617	384114504	L231_gene1439
324	514167572	529321210	529327804	529330269	514184303	529338138	189911527	116327601	24213801	384113930	L231_gene1430
325	514167173	529319681	529327694	529329546	514184352	529337315	189912118	116329290	24216270	384116268	L231_gene459
326	514169624	529321284	529326627	529330221	514183193	529338316	189911258	116328787	294827854	384114260	L231_gene4791
327	514167832	529322768	529325959	529329682	514185367	529336093	189911986	116328507	294828145	384113882	L231_gene1334
328	514170025	529322096	529326273	529329890	514187186	529336550	189912037	116327680	24215990	384113884	L231_gene2540
329	514167528	529319767	529324698	529331548	514184461	529337785	189910877	116327490	24216108	384116109	L231_gene837
330	514169601	529319883	529324994	529329317	514185727	529337463	189911126	116328338	294828101	384115406	L231_gene1894
331	514168740	529320158	529324166	529332184	514186982	529337411	189909646	116329065	24216592	384116758	L231_gene203
332	514166553	529323068	529327260	529330332	514183749	529337886	189912022	116328723	24213960	384114244	L231_gene1020
333	514169310	529319857	529325979	529328407	514185365	529336282	189910022	116328565	24214216	384117188	L231_gene508
334	514166430	529320522	529326199	529331907	514186880	529335244	189910985	116327800	24215603	384114022	L231_gene1483
335	514167236	529322482	529327782	529329569	514184446	529337345	189909758	116329297	24216278	384116619	L231_gene451
336	514169269	529320929	529326426	529328539	514185655	529335896	189911223	116328251	24214889	384115499	L231_gene3717
337	514166112	529320054	529328161	529332803	514184148	529337218	189912838	116329504	24217038	384116842	L231_gene3685
338	514170088	529322379	529325267	529330311	514184938	529336576	189910862	116328884	24215963	384116209	L231_gene4108
339	514169811	529320272	529326554	529328937	514184814	529335794	189911585	116328032	294828003	384115482	L231_gene4539
340	514167526	529320830	529325275	529329424	514187066	529336538	189911830	116328874	24213244	384113785	L231_gene4359
341	514168868	529320114	529325362	529331307	514187237	529337814	189910774	116328910	24213427	384114629	L231_gene4167
342	514168072	529322370	529325990	529332036	514185667	529336395	189910319	116328624	24215488	384114635	L231_gene4127
343	514166844	529321854	529326970	529329005	514183719	529336667	189909735	116329423	24216792	384116136	L231_gene372
344	514168339	529321844	529325653	529331431	514185720	529336881	189911064	116328160	24215126	384115486	L231_gene3657
345	514167637	529320228	529325483	529330426	514184662	529336178	189911410	116327202	24213812	384113436	L231_gene3278
346	514166895	529322297	529327702	529332264	514186240	529338648	189909903	116329243	24216638	384115686	L231_gene2590
347	514170102	529322399	529326373	529329886	514186034	529337678	189910795	116329146	294827751	384115955	L231_gene3579
348	514170043	529321277	529326103	529329835	514187221	529336548	189912036	116327681	24215989	384113797	L231_gene2541
349	514167605	529321818	529327412	529330114	514183901	529335078	189910526	116328751	294827819	384117106	L231_gene1061
350	514169352	529321008	529326099	529332094	514184985	529335503	189910395	116327767	24215567	384117203	L231_gene129
351	514169193	529321562	529325008	529329153	514186610	529337517	189911458	116328198	24215027	384113576	L231_gene1820
352	514169668	529323023	529326461	529328724	514184869	529336029	189911089	116328058	24214777	384115489	L231_gene4505
353	514167499	529320005	529325514	529331153	514186235	529337324	189909813	116329127	24216464	384113340	L231_gene3613
354	514167665	529319565	529327285	529330124	514183769	529335024	189910886	116328777	294827799	384113681	L231_gene1106
355	514166197	529322001	529328245	529332609	514184214	529336976	189909579	116326861	24212706	384116237	L231_gene4243
356	514166955	529319722	529327061	529332174	514183604	529338496	189910211	116327081	24216892	384116135	L231_gene1627
357	514166931	529320621	529327963	529332419	514186168	529338688	189909904	116329242	24216639	384116664	L231_gene2592
358	514167331	529321402	529326903	529329506	514186751	529334606	189912547	116329373	24216305	384116535	L231_gene1581
359	514166511	529320461	529326189	529331891	514185022	529335656	189912503	116327724	24215674	384117213	L231_gene59
360	514166610	529319628	529327220	529330247	514183875	529337975	189911846	116328741	24213940	384114422	L231_gene1039
361	514169006	529320991	529326906	529332819	514185536	529336924	189909636	116329479	24212851	384117138	L231_gene915
362	514168000	529320112	529325863	529332012	514185630	529336367	189910333	116328613	294828180	384114598	L231_gene4139
363	514167778	529322395	529325962	529332033	514185643	529336378	189910331	116328615	161484948	384114566	L231_gene4137
364	514169753	529322852	529326476	529328789	514184801	529335790	189911092	116328061	24214781	384115389	L231_gene4502
365	514168932	529319859	529327035	529332793	514183509	529338548	189912009	116327120	24212971	384116493	L231_gene2376
366	514168896	529322905	529327133	529331047	514184390	529338626	189912794	116327166	294827624	384113291	L231_gene3765
367	514169190	529322671	529326745	529328571	514185491	529336009	189911040	116328021	24214708	384115294	L231_gene3196
368	514167588	529319621	529327200	529330104	514183783	529335040	189910574	116328748	24213922	384116611	L231_gene1058
369	514168636	529322331	529327002	529332655	514183476	529336596	189912643	116329447	24212932	384115969	L231_gene2163
370	514168569	529320435	529326896	529332850	514183503	529336669	189912642	116329446	24212933	384116604	L231_gene2164
371	514166743	529322853	529326865	529330967	514186789	529335482	189912812	116329390	24216735	384116789	L231_gene1607
372	514166874	529322973	529326872	529329115	514183638	529336641	189912610	116329433	24216806	384115810	L231_gene383
373	514169208	529323067	529324988	529329246	514185775	529337519	189911162	116328303	24215069	384115388	L231_gene1858
374	514166725	529321087	529326888	529329013	514183462	529336607	189910477	116329413	24216779	384116563	L231_gene359
375	514166275	529321755	529328246	529332581	514184170	529337005	189909571	116326853	24217058	384116854	L231_gene4234
376	514169378	529320072	529326747	529328907	514186294	529336008	189912266	116328445	24214649	384113574	L231_gene1176
377	514167433	529320942	529324831	529332258	514186807	529338573	189910207	116327353	24216323	384116513	L231_gene4612
378	514166885	529322503	529326353	529332078	514186160	529338683	189911319	116329220	24216679	384116728	L231_gene4025
379	514167250	529321466	529324702	529331555	514184453	529337758	189910881	116327493	24216105	384116567	L231_gene834
380	514168980	529321498	529327097	529331114	514184445	529338715	189912568	116327162	294827627	384115995	L231_gene3771
381	514168101	529323685	529327484	529330572	514183351	529334892	189912944	116329769	294653523	384114881	L231_gene2938
382	514168387	529323537	529327557	529330753	514183229	529334777	189913040	116329759	24217355	384114851	L231_gene4054
383	514167870	529320056	529325833	529329741	514185412	529336076	189910465	116328492	24215305	384113745	L231_gene1354
384	514167935	529320268	529326094	529330256	514186899	529335561	189911277	116327781	24215404	384115077	L231_gene151
385	514166206	529322623	529323826	529332758	514184110	529336943	189912809	116326903	24217028	384116693	L231_gene3673
386	514167240	529321602	529324061	529331625	514186045	529337711	189909715	116328961	24215943	384115711	L231_gene1312
387	514169958	529321840	529326016	529329228	514186644	529337574	189911112	116328204	24215020	384113965	L231_gene1812
388	514169746	529322651	529326486	529328938	514186070	529335935	189910651	116328112	24214839	384115537	L231_gene702
389	514166263	529320956	529328205	529332787	514184022	529336975	189912835	116326908	24217034	384117090	L231_gene3680
390	514168130	529323530	529327465	529330877	514183380	529334559	189912959	116329589	24217103	384114783	L231_gene2867
391	514169919	529321401	529326828	529328617	514185508	529335855	189911041	116328022	24214709	384115381	L231_gene3195
392	514169101	529320456	529328123	529332560	514185540	529337128	189910104	116329485	24212844	384116262	L231_gene923
393	514168552	529321423	529327100	529332667	514183613	529338749	189912332	116327114	294827604	384116501	L231_gene1675
394	514169566	529321835	529326428	529328643	514185645	529337536	189911322	116328259	24214902	384115546	L231_gene2809
395	514166699	529321441	529325553	529330993	514187164	529336696	189910616	116327557	24213169	384116087	L231_gene766
396	514169858	529319891	529324971	529329208	514185507	529337576	189910782	116328181	24215050	384115441	L231_gene1840
397	514166596	529322016	529327945	529330092	514184293	529338132	189911741	116327605	24214025	384116581	L231_gene1425
398	514167472	529322135	529325509	529330957	514186154	529337330	189909811	116329125	161484946	384113296	L231_gene3615
399	514167405	529323045	529327403	529331596	514183756	529335329	189911009	116328712	24213644	384113997	L231_gene1009
400	514169764	529319757	529326488	529328994	514185654	529335907	189910967	116328241	24214878	384115565	L231_gene3705
401	514167880	529322344	529325708	529331963	514185818	529335604	189910835	116327816	24215368	384115122	L231_gene1461
402	514167818	529320037	529325924	529328352	514185392	529336437	189910092	116328578	24215439	384114657	L231_gene526
403	514166998	529321043	529326985	529329018	514183711	529336591	189912607	116329430	24216803	384116040	L231_gene380
404	514167965	529321779	529325871	529329601	514185383	529336078	189911980	116328498	294828142	384113676	L231_gene1348
405	514167729	529319491	529326709	529330490	514185011	529334362	189911613	116327662	24213905	384114572	L231_gene4733
406	514166838	529322118	529326899	529329024	514183709	529336599	189912603	116329426	24216797	384116755	L231_gene375
407	514168827	529321916	529327877	529332306	514184422	529335697	189909875	116329314	24213311	384116277	L231_gene429
408	514167219	529323040	529326096	529331629	514187193	529335318	189911284	116327690	24213613	384114492	L231_gene2551
409	514166957	529322867	529323811	529331220	514183663	529336939	189910240	116326980	294828498	384116375	L231_gene3824
410	514168759	529321390	529328051	529330960	514183512	529338703	189909747	116327149	24213051	384116510	L231_gene2340
411	514168618	529322660	529324094	529332182	514187024	529337319	189909644	116329069	24216587	384116432	L231_gene198
412	514166734	529321097	529323858	529331206	514183999	529337101	189912540	116326964	24216994	384115703	L231_gene1556
413	514169577	529320471	529324313	529328556	514185102	529336257	189911324	116327876	24214263	384113757	L231_gene2986
414	514167990	529320651	529325851	529329692	514185415	529336082	189911985	116328503	24215318	384113871	L231_gene1341
415	514168058	529323129	529325761	529329754	514185961	529338262	189911807	116327856	24215269	384113556	L231_gene3204
416	514169398	529319576	529324518	529331767	514185081	529334399	189910669	116327989	24214421	384113746	L231_gene4573
417	514167937	529319985	529325907	529328989	514185424	529336422	189910099	116328575	24215436	384114251	L231_gene522
418	514168807	529321528	529324870	529332214	514184606	529337304	189910005	116327404	24216573	384116457	L231_gene623
419	514168168	529323531	529327509	529330612	514183270	529334780	189910516	116329748	24217312	384114818	L231_gene4038
420	514169589	529322275	529324969	529329257	514185691	529337502	189911142	116328322	24215090	384115533	L231_gene1878
421	514167045	529320682	529323815	529331261	514184204	529336996	189911864	116326952	24216974	384115430	L231_gene1540
422	514169468	529320379	529326133	529332109	514184997	529335589	189910396	116327768	24215566	384117176	L231_gene131
423	514168395	529323671	529325813	529330593	514186475	529334834	189912972	116329714	24217237	384114890	L231_gene3298
424	514169427	529321504	529326051	529329294	514186657	529337500	189911117	116328209	24215015	384113523	L231_gene1807
425	514168725	529320967	529324028	529330010	514186974	529338363	189912467	116329026	294827703	384116808	L231_gene3962
426	514169864	529319986	529324949	529329291	514185708	529337535	189911123	116328341	294828102	384115277	L231_gene1897
427	514168238	529323318	529327528	529330764	514183235	529334737	189910670	116329575	24217085	384114932	L231_gene2408
428	514169707	529322038	529326463	529328787	514186081	529335776	189911769	116328121	24214850	384115550	L231_gene691
429	514167822	529321306	529325747	529331969	514185822	529335592	189912597	116327442	24215348	384113592	L231_gene4474
430	514166228	529321199	529328146	529332772	514184043	529337111	189909592	116326913	24212740	384117141	L231_gene4273
431	514168521	529322658	529327910	529329901	514184359	529336683	189911406	116329287	24213545	384113494	L231_gene465
432	514166835	529322288	529328030	529332430	514183578	529338526	189910182	116327066	24216909	384115649	L231_gene4060
433	514166842	529322952	529326891	529329027	514183680	529336586	189910478	116329412	24216778	384117005	L231_gene358
434	514169617	529320220	529326800	529328436	514186331	529335905	189911465	116328426	24214678	384114472	L231_gene1151
435	514169428	529323108	529326056	529329313	514186673	529337479	189910948	116328226	294828074	384113924	L231_gene1779
436	514168188	529323364	529327553	529330712	514183262	529334564	189912961	116329592	24217105	384114821	L231_gene2861
437	514167890	529320313	529325956	529329699	514185396	529336057	189911979	116328497	24215310	384113951	L231_gene1349
438	514168818	529320742	529325562	529330061	514187107	529337890	189912245	116327543	294827694	384115757	L231_gene754
439	514166891	529321552	529323842	529331201	514184011	529337233	189911861	116326949	24216977	384115269	L231_gene1543
440	514169133	529322926	529326418	529328877	514185609	529337481	189911048	116328272	24214931	384115409	L231_gene2826
441	514166162	529322645	529328214	529332570	514184036	529337156	189912832	116326905	294828515	384116860	L231_gene3677
442	514167852	529321966	529325857	529329760	514185436	529336058	189910497	116328508	24215325	384113950	L231_gene1333
443	514169957	529322553	529326733	529328950	514186333	529335987	189911758	116328454	24214634	384113583	L231_gene1959
444	514166304	529321251	529325466	529331077	514186151	529334573	189909801	116327334	294828402	384116686	L231_gene4405
445	514169158	529321563	529326583	529328581	514185675	529335903	189911545	116328133	24214866	384115460	L231_gene672
446	514166559	529320824	529326197	529330442	514186929	529335046	189910347	116328642	294827832	384115933	L231_gene2692
447	514166612	529322440	529327333	529330125	514183844	529337998	189911838	116328733	294827826	384114359	L231_gene1030
448	514169336	529320196	529325961	529328408	514185442	529336226	189910026	116328560	24214221	384117184	L231_gene503
449	514166363	529322410	529324208	529330165	514186993	529336821	189912312	116329095	294828249	384114266	L231_gene243
450	514169430	529323054	529327379	529330170	514183800	529335069	189910525	116328754	24214110	384115715	L231_gene1064
451	514168965	529321452	529324187	529331350	514186282	529337837	189910542	116328948	24213478	384113832	L231_gene1289
452	514169463	529322518	529326129	529332101	514184899	529335583	189911875	116327770	24215540	384117201	L231_gene136
453	514167668	529319460	529327847	529329340	514187160	529337655	189910429	116327579	294828233	384114679	L231_gene798
454	514168883	529321494	529325581	529330014	514187156	529337946	189910362	116327550	24213338	384115818	L231_gene761
455	514169393	529322201	529324992	529329278	514185774	529337620	189911150	116328314	24215081	384115310	L231_gene1870
456	514169146	529323142	529326543	529328544	514184858	529336004	189911584	116328033	294828004	384115347	L231_gene4538
457	514167613	529322661	529327231	529330264	514183848	529335056	189910885	116328778	24213838	384113744	L231_gene1107
458	514166686	529322012	529323877	529329103	514183676	529338540	189910136	116326993	24216838	384116162	L231_gene3842
459	514169300	529322499	529326442	529328786	514185659	529335931	189912510	116328255	294828053	384115422	L231_gene2800
460	514166520	529322808	529327174	529330222	514186708	529335728	189910921	116329346	24213747	384113458	L231_gene2231
461	514166258	529321509	529328186	529332548	514185559	529337100	189910399	116326880	24212826	384115976	L231_gene4222
462	514166752	529320820	529326927	529329076	514186699	529335434	189910804	116329393	24216739	384113406	L231_gene319
463	514167658	529322276	529326104	529331839	514186865	529338018	189910872	116327795	24215703	384113907	L231_gene1488
464	514169804	529322825	529326515	529328603	514184862	529335924	189911381	116328089	24214812	384115316	L231_gene729
465	514167097	529320506	529325501	529331558	514184658	529337760	189910876	116327208	24216111	384116935	L231_gene3275
466	514169515	529321666	529325862	529329001	514185429	529336424	189910032	116328559	24214222	384117173	L231_gene502
467	514168005	529322542	529325914	529332018	514185761	529336390	189912459	116328602	294828175	384116009	L231_gene560
468	514166361	529321040	529324261	529330457	514183393	529337858	189910777	116328945	294828253	384113530	L231_gene1281
469	514166614	529320181	529327313	529330199	514183873	529337891	189911831	116328726	24213957	384114616	L231_gene1023
470	514167987	529322861	529325993	529329771	514185398	529336087	189910470	116328485	24215298	384113547	L231_gene1362
471	514169965	529319592	529326538	529328522	514185635	529335925	189910541	116328131	24214864	384115507	L231_gene674
472	514167398	529321637	529326699	529331686	514186861	529335280	189910309	116328826	294827759	384114671	L231_gene4742
473	514168126	529323656	529327480	529330808	514183249	529334550	189912864	116329593	294653584	384114886	L231_gene2859
474	514166165	529321065	529323846	529331208	514184052	529337055	189912591	116326935	24217006	384115915	L231_gene1519
475	514169419	529323099	529324979	529329158	514185692	529337605	189911154	116328311	294828093	384115334	L231_gene1866
476	514166370	529323021	529327163	529330392	514186702	529335760	189910917	116329342	24213743	384113327	L231_gene2227
477	514166475	529319847	529326102	529331866	514184916	529335506	189910632	116327746	294828207	384117190	L231_gene93
478	514166602	529320298	529327218	529330445	514183887	529335014	189912097	116328696	24213973	384114680	L231_gene986
479	514166749	529319723	529326909	529329023	514183493	529335457	189912295	116329410	24216769	384116307	L231_gene351
480	514169920	529319762	529325016	529329155	514185680	529337559	189911136	116328328	24215099	384115284	L231_gene1884
481	514169687	529320731	529327588	529328548	514184248	529337973	189911237	116329173	294828010	384116114	L231_gene3545
482	514166155	529321510	529328134	529332822	514184167	529337049	189909582	116326863	24212711	384115706	L231_gene4245
483	514167075	529323153	529327827	529329502	514184394	529337255	189909759	116329296	24216277	384115784	L231_gene452
484	514167509	529322745	529327734	529331536	514184376	529337340	189912771	116329289	24216171	384115681	L231_gene460
485	514166579	529321698	529326112	529330283	514186844	529338006	189910904	116328633	24214007	384113988	L231_gene1499
486	514168967	529321260	529326356	529332149	514186193	529338093	189909817	116329215	294828376	384116652	L231_gene4021
487	514168662	529321064	529325470	529332426	514184764	529335472	189910461	116327211	24216394	384116742	L231_gene3269
488	514166900	529322039	529326995	529330979	514186776	529335486	189909866	116329389	24216734	384116233	L231_gene1606
489	514169477	529320259	529326567	529328461	514184835	529335999	189911073	116328044	24214760	384115380	L231_gene4523
490	514167021	529320267	529323816	529332206	514183558	529337003	189909885	116326990	24216926	384115844	L231_gene3837
491	514167065	529320628	529323852	529329097	514185577	529338506	189912140	116326997	294828474	384116368	L231_gene2218
492	514167597	529322575	529327395	529330387	514183890	529335029	189910888	116328775	24213841	384113647	L231_gene1104
493	514169211	529323063	529326806	529331371	514186348	529335789	189911214	116328467	294827979	384114169	L231_gene1941
494	514169505	529320591	529326447	529328383	514186082	529336005	189910648	116328109	24214836	384115459	L231_gene706
495	514166933	529322901	529327019	529329029	514186689	529335367	189912472	116329394	24216740	384116930	L231_gene320
496	514169415	529320532	529326481	529328513	514184817	529335810	189911087	116328056	24214775	384115349	L231_gene4507
497	514170054	529322668	529326281	529329909	514187173	529336554	189912035	116327682	24215988	384113843	L231_gene2542
498	514166862	529321574	529327920	529332314	514186217	529338671	189909730	116329230	24216663	384117078	L231_gene2611
499	514169423	529322398	529326457	529328713	514185642	529335825	189911793	116328132	24214865	384115464	L231_gene673
500	514169379	529322150	529326465	529328559	514184809	529335944	189911097	116328066	161484952	384115564	L231_gene4493
501	514166122	529319748	529328169	529332649	514184190	529337247	189912784	116329514	24212747	384116875	L231_gene4278
502	514169262	529321336	529326777	529328861	514186349	529336040	189911189	116328437	24214657	384114041	L231_gene1167
503	514169974	529320840	529327188	529328334	514186540	529337955	189910831	116328677	24214187	384113905	L231_gene957
504	514166299	529320454	529327895	529330899	514184637	529338706	189910054	116329273	24216495	384116537	L231_gene3357
505	514166627	529320009	529327245	529330119	514183908	529337963	189910341	116328742	294827823	384114528	L231_gene1041
506	514169120	529322107	529325391	529332223	514184688	529335477	189910373	116327213	24216392	384115986	L231_gene3267
507	514169712	529321701	529324462	529328381	514185304	529334372	189911175	116328390	24214598	384115331	L231_gene2634
508	514168944	529319848	529325551	529329980	514187166	529337887	189912242	116327546	24213333	384117006	L231_gene757
509	514169410	529319880	529326740	529328671	514186311	529335959	189912263	116328435	24214659	384113977	L231_gene1165
510	514166632	529320756	529327741	529330336	514184474	529338130	189911225	116327608	294827842	384116144	L231_gene1419
511	514166418	529320686	529326224	529331868	514184979	529335593	189910631	116327747	24215600	384117181	L231_gene94
512	514167624	529319731	529327771	529330355	514184312	529338179	189911526	116327602	24213802	384113994	L231_gene1429
513	514167862	529319454	529327298	529329342	514183959	529335146	189909619	116328853	24215779	384114535	L231_gene2476
514	514168261	529323568	529325216	529330787	514186427	529334826	189912920	116329654	24217184	384114935	L231_gene3026
515	514166183	529322749	529328260	529332539	514184030	529337069	189912837	116326910	24217036	384116357	L231_gene3682
516	514168435	529321024	529327635	529330751	514184234	529338009	189910460	116329179	24217140	384114372	L231_gene3539
517	514168559	529320001	529324265	529331155	514186025	529334621	189912701	116329003	294827643	384115696	L231_gene3933
518	514167620	529319481	529326649	529330201	514185010	529338217	189910449	116327658	294827815	384114558	L231_gene4728
519	514167874	529321711	529325879	529332030	514185646	529336287	189910318	116328625	294828184	384114614	L231_gene4126
520	514169276	529322412	529327286	529328659	514186531	529337945	189910833	116328675	24214189	384113839	L231_gene955
521	514166380	529320827	529326240	529331811	514184994	529335663	189912584	116327742	24215647	384117183	L231_gene86
522	514166607	529321848	529326206	529330462	514186866	529335058	189910897	116328641	24213992	384113665	L231_gene2694
523	514169956	529321708	529326735	529328884	514186296	529335840	189912254	116328419	24214670	384113597	L231_gene1144
524	514167634	529320730	529326108	529331944	514186845	529337929	189910875	116327797	24215701	384113781	L231_gene1486
525	514168989	529322928	529325638	529330037	514187161	529337943	189912243	116327545	294827695	384116337	L231_gene756
526	514167777	529322189	529325701	529329698	514185975	529336062	189912344	116327840	24215290	384113876	L231_gene3221
527	514169891	529320781	529326182	529328491	514186839	529335082	189910807	116327807	294827875	384114444	L231_gene1482
528	514168391	529323354	529325829	529330652	514186410	529334731	189912974	116329716	294653557	384115035	L231_gene3293
529	514166224	529323209	529328180	529332661	514184085	529337249	189912786	116329512	24212745	384116657	L231_gene4276
530	514168542	529319946	529326859	529332183	514186748	529334574	189909622	116329369	24216343	384114049	L231_gene1575
531	514168124	529323606	529327461	529330696	514183304	529334557	189912872	116329576	24217086	384114910	L231_gene2409
532	514169131	529319549	529326503	529328792	514185586	529335847	189910536	116328129	24214862	384115262	L231_gene676
533	514169937	529321665	529324984	529329298	514185735	529337499	189911157	116328308	24215074	384115481	L231_gene1863
534	514166270	529320227	529328269	529332561	514184033	529337220	189912626	116329539	24212772	384117025	L231_gene4309
535	514170097	529320641	529326196	529329862	514187203	529336497	189910266	116327666	24216004	384113807	L231_gene2527
536	514169599	529322330	529327337	529328879	514183869	529334662	189910805	116328756	294827874	384114460	L231_gene1066
537	514167151	529319572	529324179	529329492	514185341	529338412	189911402	116328982	24216215	384113358	L231_gene3901
538	514168151	529322525	529327626	529330852	514184225	529337895	189910459	116329178	24217139	384114548	L231_gene3540
539	514169306	529319875	529326055	529329162	514186667	529337548	189910943	116328220	24214997	384113853	L231_gene1788
540	514166912	529321426	529327761	529332404	514186173	529338558	189909905	116329241	294828427	384115724	L231_gene2594
541	514167616	529319652	529326241	529331902	514186843	529337980	189910874	116327796	24215702	384113515	L231_gene1487
542	514168233	529323299	529325819	529330718	514186366	529334699	189912977	116329719	24217230	384114733	L231_gene3289
543	514166792	529320453	529327130	529331015	514186697	529335390	189913121	116329351	294828443	384113991	L231_gene2243
544	514166814	529321465	529327956	529332040	514186169	529338654	189909718	116329226	24216670	384116969	L231_gene2615
545	514169280	529320389	529326068	529328358	514186652	529337617	189911315	116328293	24214911	384115569	L231_gene1731
546	514167838	529320257	529325719	529331986	514185823	529335600	189911262	116327813	24215374	384115091	L231_gene1466
547	514169592	529321962	529325845	529328615	514185361	529336392	189910024	116328562	24214218	384117195	L231_gene505
548	514166818	529319923	529327113	529332446	514183567	529338490	189910208	116327084	24216888	384116226	L231_gene1631
549	514167922	529322709	529325994	529328692	514185389	529336234	189910093	116328577	24215438	384114543	L231_gene525
550	514167606	529319448	529326624	529330417	514183172	529336745	189911614	116328839	294827808	384114408	L231_gene4701
551	514166994	529319609	529326855	529329009	514183453	529335401	189912445	116329401	24216757	384115832	L231_gene331
552	514170085	529320789	529326136	529329896	514187220	529336533	189912040	116327677	24215993	384113974	L231_gene2537
553	514168603	529319811	529327840	529332061	514186055	529338646	189910657	116329259	24213011	384115766	L231_gene3443
554	514168531	529322924	529325563	529329978	514186137	529338437	189910370	116327526	24213349	384116809	L231_gene3629
555	514168035	529320981	529325703	529331977	514185835	529335519	189911790	116327829	24215355	384113864	L231_gene4479
556	514169952	529322026	529325901	529328694	514185207	529336412	189911762	116328556	24214226	384117171	L231_gene496
557	514166335	529321431	529323707	529330447	514184395	529336800	189911378	116327457	24215827	384114575	L231_gene1204
558	514168080	529319700	529325951	529332027	514185733	529336239	189912462	116328599	294828174	384115664	L231_gene557
559	514166867	529321033	529323878	529329081	514185522	529338525	189910047	116327003	24216854	384115914	L231_gene2212
560	514166690	529322158	529328057	529332463	514183581	529338520	189910687	116327057	24216919	384116688	L231_gene4069
561	514169683	529322005	529324571	529331795	514185133	529334493	189911180	116328393	24214589	384115393	L231_gene3168
562	514169722	529320422	529326468	529328324	514184832	529336017	189911385	116328086	24214808	384115303	L231_gene732
563	514169182	529320068	529326823	529328833	514186355	529335969	189910113	116328430	294827992	384114001	L231_gene1156
564	514168146	529323686	529325170	529330790	514186446	529334882	189912408	116329672	24217338	384114811	L231_gene3006
565	514168766	529322169	529324829	529330032	514184728	529338404	189910280	116327381	24213365	384115642	L231_gene1974
566	514168911	529321592	529324135	529332197	514187033	529337318	189909649	116329052	24216596	384116310	L231_gene208
567	514169833	529319596	529326836	529328985	514186346	529336035	189911188	116328438	24214656	384114144	L231_gene1168
568	514169910	529320475	529326413	529328393	514186085	529335893	189911974	116328103	24214829	384115363	L231_gene713
569	514166591	529321032	529327181	529330083	514183899	529337989	189912025	116328725	24213958	384114502	L231_gene1022
570	514168341	529323672	529327550	529330739	514183279	529334556	189912861	116329597	24217114	384114983	L231_gene2855
571	514167942	529321917	529325934	529329667	514185382	529336075	189911976	116328494	24215307	384113925	L231_gene1352
572	514167280	529320470	529324110	529331624	514184218	529337823	189913136	116328992	24213665	384115034	L231_gene3915
573	514168625	529321998	529326329	529332168	514185791	529338083	189912755	116329211	24216404	384116613	L231_gene4015
574	514169243	529320708	529324595	529328800	514185109	529334458	189911553	116327978	24214394	384113989	L231_gene4591
575	514166949	529320727	529323774	529329105	514185544	529338489	189910049	116327001	24216852	384115741	L231_gene2214
576	514167683	529319525	529326668	529330498	514184911	529338221	189912369	116327659	294827816	384114651	L231_gene4729
577	514170078	529321001	529325278	529329880	514187239	529336807	189910698	116328900	24215547	384114705	L231_gene4089
578	514168426	529323482	529327551	529330633	514183239	529334733	189912986	116329745	24217205	384114787	L231_gene4034
579	514169034	529321224	529326947	529332651	514185572	529337192	189912779	116329474	24212861	384116045	L231_gene910
580	514167582	529321951	529327353	529330495	514183761	529335252	189911291	116327644	24213806	384114339	L231_gene2503
581	514166696	529320607	529326856	529329114	514183548	529336650	189909780	116329438	24216818	384116879	L231_gene4443
582	514168488	529320743	529327746	529329864	514187228	529337788	189910066	116328923	24213510	384114237	L231_gene4642
583	514169445	529322640	529327287	529328862	514183843	529335085	189910456	116328704	24214157	384114415	L231_gene999
584	514168575	529321617	529324826	529332385	514184681	529338079	189909825	116327375	24216411	384116989	L231_gene1982
585	514166345	529322595	529327089	529330316	514186717	529335742	189910920	116329345	24213746	384113407	L231_gene2230
586	514168694	529322980	529327967	529332042	514186042	529338570	189910664	116329253	24213021	384115624	L231_gene3451
587	514167899	529320523	529326106	529330296	514186900	529335545	189911269	116328650	24215391	384115090	L231_gene2672
588	514170020	529320129	529326309	529329831	514187185	529336519	189912042	116327675	24215995	384113581	L231_gene2535
589	514169500	529319845	529326492	529328905	514186069	529335970	189911972	116328105	24214831	384115538	L231_gene711
590	514167308	529321750	529328038	529332219	514183456	529335429	189909868	116327048	24216335	384115616	L231_gene2176
591	514170033	529321622	529326153	529329889	514187209	529336541	189912041	116327676	24215994	384113968	L231_gene2536
592	514166137	529320774	529328178	529332759	514184082	529337104	189912668	116326884	24212820	384116439	L231_gene4216
593	514167999	529322935	529325835	529332020	514185618	529336360	189910327	116328619	294828182	384114345	L231_gene4133
594	514168163	529323545	529325075	529330568	514186448	529334761	189913007	116329680	24217328	384114897	L231_gene2997
595	514169142	529321359	529326473	529328397	514185636	529336022	189911543	116328135	294828043	384115429	L231_gene670
596	514167662	529321023	529327402	529330160	514183876	529335075	189910572	116328746	24213924	384117099	L231_gene1056
597	514170029	529319825	529326367	529329820	514186020	529337674	189910789	116329152	24213593	384116597	L231_gene3573
598	514166188	529322708	529328158	529332789	514184004	529337058	189909574	116326856	24212701	384116361	L231_gene4238
599	514167147	529321833	529324068	529329399	514186965	529334600	189912683	116329039	24213251	384116857	L231_gene3981
600	514166870	529319932	529326875	529329063	514183594	529336597	189909737	116329421	294828463	384115578	L231_gene370
601	514167096	529323135	529328086	529332236	514183460	529335425	189909634	116327046	24216337	384116123	L231_gene2178
602	514168098	529323458	529327434	529330821	514183365	529334778	189913114	116329798	24217425	384114951	L231_gene2389
603	514168220	529323453	529327481	529330856	514183242	529334525	189912857	116329602	24217119	384114856	L231_gene2850
604	514168506	529320739	529327619	529329887	514185785	529337309	189912652	116329162	294827742	384113368	L231_gene3560
605	514167329	529321092	529323923	529330657	514186129	529336831	189912865	116327522	24216054	384114407	L231_gene3343
606	514169733	529320898	529326839	529328485	514186305	529335784	189910080	116328425	24214677	384113749	L231_gene1150
607	514166161	529322496	529328235	529332788	514183998	529337090	189912834	116326907	24217032	384116640	L231_gene3679
608	514169289	529322164	529326409	529328329	514185616	529335867	189911544	116328134	294828042	384115509	L231_gene671
609	514166782	529320665	529323876	529331217	514184092	529336965	189909661	116326969	294828504	384116391	L231_gene2145
610	514168325	529323465	529327540	529330623	514183378	529334713	189911513	116329771	24217379	384114724	L231_gene2935
611	514169154	529323090	529324613	529328733	514185319	529334486	189911561	116327964	24214384	384114006	L231_gene4600
612	514167804	529323020	529325759	529329718	514185904	529336055	189912345	116327839	24215289	384113731	L231_gene3222
613	514167228	529320671	529324676	529331541	514184367	529337851	189910880	116327492	24216106	384116279	L231_gene835
614	514168245	529323489	529327532	529330880	514183295	529334867	189912955	116329765	24217371	384114796	L231_gene2943
615	514167686	529319461	529327284	529330482	514183786	529334358	189912535	116327652	294827817	384114639	L231_gene2512
616	514169317	529321799	529324981	529329139	514185802	529337514	189911334	116328176	24215055	384115392	L231_gene1845
617	514167395	529321453	529325416	529332502	514184729	529338344	189910179	116327301	24215915	384113427	L231_gene3516
618	514169000	529320069	529324718	529332065	514184434	529338751	189909652	116327487	294827621	384116455	L231_gene843
619	514168454	529320870	529327933	529331326	514187194	529337714	189910565	116328929	24213501	384113900	L231_gene1249
620	514169366	529322720	529326571	529328431	514185652	529337488	189911044	116328267	24214926	384115474	L231_gene2819
621	514166328	529322456	529327747	529331129	514184629	529338733	189910060	116329267	24216501	384116124	L231_gene3351
622	514166387	529322427	529326143	529331842	514184928	529335529	189912585	116327744	294828218	384117193	L231_gene87
623	514168321	529322055	529326293	529330861	514183961	529337916	189912013	116327694	24217145	384114626	L231_gene2560
624	514167803	529322988	529325679	529329625	514185918	529338299	189910404	116327850	294828137	384114018	L231_gene3213
625	514166551	529320301	529327705	529330152	514184485	529338184	189911228	116327612	24214035	384116436	L231_gene1410
626	514169584	529319653	529324542	529331763	514185112	529334466	189911748	116327994	24214428	384113915	L231_gene4565
627	514169472	529320859	529326656	529330304	514183186	529335065	189910628	116328843	24214091	384114397	L231_gene4694
628	514166683	529321478	529324823	529331073	514186259	529334613	189910198	116327345	294827662	384116825	L231_gene2019
629	514169996	529320165	529326042	529328388	514186662	529337612	189911318	116328290	294828055	384115401	L231_gene1734
630	514168262	529323291	529325078	529331945	514186454	529334718	189913004	116329683	294653550	384114941	L231_gene3418
631	514167505	529320707	529324120	529331616	514186047	529337772	189909713	116328963	24215945	384115625	L231_gene1314
632	514168858	529320589	529325610	529330043	514186142	529338347	189910368	116327528	24213347	384115973	L231_gene3631
633	514168001	529322811	529324576	529329696	514185128	529334478	189912138	116328342	24215153	384113765	L231_gene3849
634	514169261	529322041	529324999	529329285	514185506	529337482	189910781	116328180	294828086	384115437	L231_gene1841
635	514166150	529321664	529328247	529332747	514184044	529337193	189912661	116326889	24212814	384116148	L231_gene4210
636	514167132	529321076	529325515	529330892	514186229	529337420	189909814	116329128	24216466	384113456	L231_gene3612
637	514169495	529321182	529326139	529328511	514186892	529335073	189910810	116327804	24214150	384114346	L231_gene1479
638	514168840	529323074	529328259	529332763	514185560	529336907	189912298	116329495	24212838	384116712	L231_gene928
639	514169221	529322500	529326066	529329168	514186663	529337599	189911111	116328203	24215021	384113986	L231_gene1813
640	514166886	529319900	529323772	529331236	514184007	529337116	189911865	116326953	24216973	384115385	L231_gene1539
641	514167246	529321777	529324065	529331493	514185348	529338196	189911782	116328972	294828301	384114632	L231_gene3886
642	514168568	529320775	529328006	529332349	514186740	529336853	189912093	116327022	294828370	384116180	L231_gene2128
643	514169230	529322713	529325019	529329174	514185684	529337460	189911135	116328329	24215100	384115547	L231_gene1885
644	514166240	529320492	529328182	529332739	514184160	529337150	189912783	116329515	24212748	384116370	L231_gene4279
645	514167961	529319458	529327370	529329346	514183931	529335150	189911774	116328856	294828236	384114353	L231_gene2472
646	514168600	529321446	529327030	529332544	514183607	529338732	189912007	116327122	294827608	384116091	L231_gene2374
647	514168814	529320341	529327763	529331335	514187202	529337754	189910555	116328939	24213486	384113979	L231_gene1263
648	514169357	529321012	529326415	529328723	514186110	529335852	189911971	116328106	24214832	384115372	L231_gene710
649	514169519	529321858	529326536	529328456	514186093	529335819	189911973	116328104	24214830	384115490	L231_gene712
650	514166613	529321289	529326130	529330407	514186847	529335090	189910898	116328640	24213993	384113727	L231_gene2695
651	514167630	529322706	529327904	529330466	514184299	529338159	189911529	116327599	24213799	384113803	L231_gene1432
652	514168532	529321690	529327955	529332080	514186032	529338602	189910658	116329258	24213012	384116389	L231_gene3444
653	514169327	529320525	529325017	529329135	514185734	529337550	189911140	116328324	24215094	384115335	L231_gene1880
654	514169240	529320801	529324944	529329300	514185479	529337575	189911797	116328188	24215039	384115502	L231_gene1831
655	514167607	529321658	529325343	529330089	514187171	529338188	189911535	116327572	24213786	384113525	L231_gene789
656	514169400	529320003	529324993	529329160	514185732	529337551	189911146	116328318	294828096	384115457	L231_gene1874
657	514166231	529320184	529323801	529332834	514184060	529336985	189912714	116326927	294828511	384116555	L231_gene1509
658	514166554	529322764	529327833	529330401	514184500	529338191	189911226	116327609	24214029	384116813	L231_gene1418
659	514167479	529322178	529326121	529331634	514187177	529335250	189911285	116327689	24213612	384114597	L231_gene2550
660	514169749	529322485	529325006	529329124	514185753	529337501	189911138	116328326	294828098	384115263	L231_gene1882
661	514167079	529322452	529323930	529331459	514186825	529336158	189911451	116327512	24216123	384116519	L231_gene3331
662	514168592	529321812	529327114	529332527	514183524	529338635	189912109	116327101	294827600	384115910	L231_gene1657
663	514169731	529321691	529326640	529329000	514183203	529334655	189910978	116328794	294827871	384114553	L231_gene4776
664	514169077	529323212	529324726	529332059	514184455	529338657	189909651	116327488	294827622	384117112	L231_gene842
665	514169711	529321616	529326166	529332140	514184895	529335650	189912327	116327766	24215568	384117191	L231_gene127
666	514167109	529323211	529323910	529329963	514184578	529335741	189912708	116327433	24216060	384114486	L231_gene1236
667	514167491	529322528	529324104	529331522	514185356	529338119	189911784	116328974	24216079	384114518	L231_gene3888
668	514167705	529322944	529325462	529330270	514184749	529336113	189910939	116327216	24213832	384113386	L231_gene3263
669	514169196	529323098	529326452	529328704	514184851	529335830	189911101	116328070	24214791	384115477	L231_gene4489
670	514168687	529321299	529324121	529331347	514185448	529337415	189912695	116329113	294827719	384113470	L231_gene263
671	514169774	529320365	529326748	529328757	514186358	529335965	189910452	116328447	24214647	384113959	L231_gene1178
672	514169348	529322889	529326789	529328854	514185058	529335829	189911370	116328406	24214696	384115428	L231_gene1126
673	514167791	529320810	529326198	529328801	514185007	529335549	189911283	116327772	24215433	384117197	L231_gene140
674	514168777	529320136	529327788	529332074	514186023	529338658	189910659	116329257	24213013	384117049	L231_gene3446
675	514166894	529323157	529327754	529332047	514186189	529338689	189909717	116329225	24216671	384116631	L231_gene2616
676	514168737	529322609	529324808	529332207	514184560	529337336	189910006	116327405	24216575	384117074	L231_gene622
677	514166230	529320140	529328270	529332618	514184048	529336920	189912785	116329513	24212746	384116016	L231_gene4277
678	514169349	529321791	529326704	529330231	514186923	529338023	189912358	116328810	294827865	384114392	L231_gene4752
679	514167460	529322582	529324169	529331683	514184224	529337724	189913134	116328994	294827771	384114809	L231_gene3917
680	514166170	529321421	529328122	529332764	514184205	529337065	189912630	116329543	294827570	384116982	L231_gene4313
681	514166824	529322267	529324732	529330969	514187045	529337292	189910079	116327483	24213174	384116925	L231_gene859
682	514167462	529320639	529326692	529331682	514186849	529335255	189910390	116328822	24213627	384114393	L231_gene4747
683	514167849	529320757	529325836	529328555	514185377	529336332	189910094	116328576	24215437	384114413	L231_gene523
684	514168585	529320236	529324817	529332205	514185457	529335682	189912685	116327392	24216617	384116884	L231_gene644
685	514170108	529319893	529326337	529329876	514186016	529337664	189910794	116329147	24213588	384116200	L231_gene3578
686	514166293	529319827	529327881	529330935	514184644	529338597	189910059	116329268	24216500	384116194	L231_gene3352
687	514169692	529322550	529326658	529330091	514183184	529338311	189911259	116328786	24214064	384114631	L231_gene4792
688	514167493	529320094	529327247	529331606	514183852	529335251	189911008	116328713	294827765	384113943	L231_gene1010
689	514169853	529319704	529326562	529328525	514184830	529335961	189911077	116328047	24214764	384115273	L231_gene4517
690	514169897	529321892	529324528	529328676	514185215	529334475	189911551	116327980	24214396	384113863	L231_gene4589
691	514169784	529321133	529326762	529328744	514186325	529335885	189912679	116328452	24214636	384113954	L231_gene1961
692	514167061	529321019	529326890	529329053	514186710	529335461	189909637	116329397	24216750	384115845	L231_gene326
693	514168180	529323366	529325135	529331906	514186477	529334799	189911222	116329682	24217279	384114913	L231_gene3417
694	514166264	529322495	529328232	529332808	514184068	529337071	189912617	116329522	24212755	384115953	L231_gene4290
695	514167776	529321575	529326126	529330088	514186871	529335585	189911271	116327787	24215397	384115064	L231_gene158
696	514166128	529319662	529323869	529332524	514184122	529337082	189912801	116326931	294828509	384116070	L231_gene1514
697	514168503	529321430	529327798	529331297	514187174	529337817	189910562	116328932	24213498	384113885	L231_gene1252
698	514169490	529320907	529326014	529329142	514186615	529337518	189910962	116328235	24214977	384113617	L231_gene1769
699	514166585	529322114	529326149	529330257	514186882	529335043	189910901	116328637	24214003	384113921	L231_gene2701
700	514166755	529320646	529325536	529330997	514184565	529338411	189912790	116327420	24213159	384114402	L231_gene589
701	514170124	529321964	529326343	529330118	514184620	529338357	189912670	116329206	24215954	384116536	L231_gene3500
702	514166736	529322891	529326911	529329040	514183508	529336618	189909782	116329443	24216823	384116441	L231_gene4450
703	514169759	529322334	529324987	529329265	514186599	529337621	189910778	116328197	24215028	384113511	L231_gene1821
704	514169881	529322563	529324602	529328686	514185154	529334368	189911566	116327959	24214378	384113948	L231_gene4605
705	514167881	529320328	529325864	529329738	514185391	529336067	189910466	116328490	24215303	384113538	L231_gene1357
706	514168304	529323625	529327423	529330785	514183274	529334667	189912851	116329559	24217428	384114961	L231_gene2392
707	514169507	529321090	529326730	529328328	514186301	529336027	189911183	116328442	294827986	384114029	L231_gene1172
708	514168743	529321276	529328026	529330972	514183647	529338633	189910284	116327146	24213047	384116191	L231_gene2344
709	514168373	529323641	529325183	529330595	514186436	529334788	189913025	116329638	294653571	384114988	L231_gene3047
710	514166282	529320387	529328177	529332753	514184023	529337251	189910748	116326873	24212801	384113610	L231_gene4333
711	514169469	529323077	529326063	529329230	514186678	529337525	189911120	116328212	24215011	384114012	L231_gene1803
712	514168031	529322431	529325742	529331972	514185814	529335520	189911017	116327822	24215365	384115129	L231_gene1456
713	514167044	529320256	529327077	529329376	514183505	529338472	189909706	116327089	24216881	384116749	L231_gene1636
714	514167304	529321697	529324175	529331467	514187013	529335191	189912465	116329028	294828318	384115927	L231_gene3965
715	514167628	529319477	529327801	529331833	514187086	529335281	189910433	116327583	24215751	384114394	L231_gene802
716	514168794	529319868	529324804	529332189	514184727	529338096	189909723	116327366	24216447	384117139	L231_gene1991
717	514167508	529321300	529325440	529331123	514184704	529338705	189912095	116327193	24213205	384116723	L231_gene1613
718	514168931	529321196	529327884	529332151	514184392	529335696	189909757	116329316	24213307	384116782	L231_gene427
719	514169540	529322882	529326458	529328510	514184849	529336000	189911342	116328039	294828015	384115341	L231_gene4528
720	514169636	529320401	529326047	529329136	514186665	529337543	189910950	116328227	24214986	384114015	L231_gene1777
721	514170060	529320754	529325261	529330428	514184917	529336504	189910860	116328886	294828279	384116416	L231_gene4110
722	514169942	529320185	529324940	529329156	514185762	529337597	189911165	116328300	24215066	384115332	L231_gene1855
723	514167873	529322293	529324304	529329606	514185896	529336718	189911208	116328528	24215208	384114217	L231_gene2775
724	514168502	529321930	529324815	529329962	514184594	529337382	189911255	116327410	24213554	384114615	L231_gene616
725	514166127	529321712	529328151	529332721	514183996	529337162	189912611	116329517	24212750	384115774	L231_gene4285
726	514169667	529321146	529326626	529328872	514183200	529334659	189910979	116328793	294827872	384114466	L231_gene4777
727	514169752	529319897	529324941	529329187	514185492	529337544	189911580	116328196	24215029	384115506	L231_gene1823
728	514168492	529320148	529327695	529331321	514187222	529337832	189910564	116328930	24213500	384113683	L231_gene1250
729	514168780	529322789	529327864	529332075	514184377	529338647	189910654	116329264	24213008	384116462	L231_gene3439
730	514166630	529322079	529327212	529330467	514183764	529337925	189911842	116328737	24213944	384114638	L231_gene1035
731	514168484	529322053	529327594	529329883	514185783	529337305	189912651	116329161	24213533	384113362	L231_gene3561
732	514166340	529322448	529326148	529331875	514185025	529335623	189911871	116327704	24215687	384114591	L231_gene2573
733	514166705	529322704	529323723	529331110	514186949	529337343	189910637	116327460	24213109	384116557	L231_gene1198
734	514166301	529320670	529324089	529331100	514186994	529337301	189909610	116329055	24216482	384113443	L231_gene212
735	514167126	529322911	529324701	529331527	514186022	529337827	189910838	116327497	24216101	384115975	L231_gene830
736	514168648	529320092	529325511	529329967	514186201	529337333	189909748	116329124	294827707	384113416	L231_gene3619
737	514167837	529322155	529325985	529328483	514185439	529336292	189910090	116328580	24215441	384114351	L231_gene528
738	514169554	529322681	529327215	529328575	514186574	529337987	189910834	116328674	24214190	384113888	L231_gene954
739	514168052	529322602	529325737	529329774	514185898	529338249	189913163	116327865	24215252	384113563	L231_gene3806
740	514169613	529321281	529327281	529328849	514183808	529335088	189911231	116328699	24214163	384116853	L231_gene992
741	514166316	529321706	529325502	529330906	514186224	529334580	189909797	116327330	24216520	384116305	L231_gene4401
742	514167780	529322240	529325960	529329695	514185438	529336088	189910469	116328486	24215299	384113996	L231_gene1361
743	514168436	529323379	529327438	529330601	514183306	529334760	189913044	116329763	294653528	384114754	L231_gene2946
744	514169837	529320508	529326445	529328533	514185634	529335828	189911187	116328247	294828050	384115342	L231_gene3713
745	514169588	529321448	529326563	529328814	514185589	529335863	189911186	116328246	24214884	384115296	L231_gene3712
746	514166572	529322418	529327793	529330516	514184498	529338172	189910553	116327606	24214026	384116328	L231_gene1422
747	514169311	529320265	529326550	529328818	514186066	529335993	189910353	116328116	294828034	384115311	L231_gene698
748	514169616	529320964	529324991	529329196	514185746	529337472	189911143	116328321	24215089	384115306	L231_gene1877
749	514169728	529323047	529326466	529328335	514184847	529335796	189911079	116328049	24214766	384115420	L231_gene4515
750	514168019	529322306	529325982	529328992	514185444	529336279	189910100	116328574	294828170	384114608	L231_gene521
751	514166194	529321047	529328207	529332840	514184121	529336968	189909603	116326921	24212729	384117040	L231_gene4261
752	514166851	529323052	529324067	529331096	514183734	529338078	189910634	116328998	294827644	384116518	L231_gene3924
753	514167092	529323164	529325517	529331022	514186156	529337412	189909812	116329126	294828390	384113454	L231_gene3614
754	514168043	529320428	529325987	529329671	514185433	529336079	189911981	116328499	24215312	384113625	L231_gene1347
755	514166593	529320173	529327266	529330185	514183884	529337883	189911840	116328735	294827825	384114709	L231_gene1033
756	514167888	529320479	529324540	529329703	514185136	529334463	189912085	116328356	24215168	384113524	L231_gene3867
757	514166217	529322716	529328132	529332632	514184045	529337127	189912622	116329529	24212761	384116596	L231_gene4295
758	514169848	529320017	529324627	529331777	514185293	529334426	189911745	116327997	24214431	384113837	L231_gene4562
759	514168772	529321360	529327935	529332405	514184339	529335708	189909876	116329313	24213312	384117012	L231_gene430
760	514166330	529322679	529325447	529331126	514186198	529334636	189909800	116327333	24216523	384115815	L231_gene4404
761	514167452	529319850	529328049	529330931	514185573	529335725	189909638	116327016	24213222	384115639	L231_gene874
762	514169932	529322373	529326020	529329173	514186647	529337557	189911575	116328277	24214969	384113809	L231_gene1760
763	514166800	529322050	529327773	529332449	514186186	529338587	189909907	116329238	24216644	384117062	L231_gene2597
764	514167913	529322046	529325694	529331966	514185830	529335652	189911016	116327821	24215366	384115073	L231_gene1457
765	514168176	529323445	529327485	529330548	514183259	529334852	189913070	116329781	294653521	384114765	L231_gene2920
766	514166858	529320949	529323765	529332466	514183471	529337129	189909886	116326989	24216927	384116610	L231_gene3836
767	514168419	529323461	529325123	529330684	514186462	529334829	189913086	116329699	24217263	384115003	L231_gene3400
768	514168697	529322103	529327934	529331316	514187206	529337718	189911296	116328936	294827734	384113613	L231_gene1260
769	514167691	529321794	529327696	529330308	514184276	529338174	189911530	116327598	24213798	384113901	L231_gene1433
770	514168309	529323653	529327511	529330784	514183343	529334817	189909816	116329778	24217389	384114926	L231_gene2924
771	514168406	529323622	529327494	529330886	514183346	529334759	189912852	116329560	24217062	384114858	L231_gene2393
772	514167571	529319806	529327799	529330444	514184300	529338201	189911532	116327596	294827791	384113725	L231_gene1435
773	514169911	529322631	529326807	529328758	514186353	529335897	189912264	116328436	294827987	384113638	L231_gene1166
774	514167011	529322807	529326887	529329044	514183522	529335426	189912293	116329408	24216767	384115871	L231_gene347
775	514167111	529321955	529324111	529331478	514185330	529338171	189911783	116328973	294828302	384114556	L231_gene3887
776	514168034	529320188	529325898	529329729	514185399	529336094	189910315	116328510	24215327	384113564	L231_gene1331
777	514169889	529321555	529326424	529328303	514184823	529336042	189910815	116328097	24214820	384115513	L231_gene720
778	514168862	529322523	529324892	529332469	514184716	529338090	189909724	116327365	24216448	384116171	L231_gene1992
779	514166146	529322278	529328200	529332711	514184196	529336971	189912813	116329534	294827565	384117042	L231_gene4301
780	514169242	529322513	529326423	529328387	514186118	529335926	189910356	116328117	294828035	384115449	L231_gene695
781	514166791	529322705	529326368	529332081	514186211	529338608	189911607	116329221	24216677	384116036	L231_gene2626
782	514166336	529322486	529326188	529331884	514185009	529335547	189912578	116327736	24215653	384117163	L231_gene80
783	514167787	529321650	529324347	529329660	514185209	529334438	189911802	116328372	294828120	384113740	L231_gene2658
784	514169255	529321834	529327203	529328541	514186526	529337913	189910823	116328686	24214176	384113922	L231_gene967
785	514167917	529320796	529325673	529331981	514185819	529335526	189911019	116327824	24215363	384115084	L231_gene1454
786	514168936	529321255	529326963	529332613	514183645	529337212	189909850	116329465	24212879	384117073	L231_gene900
787	514167016	529320993	529323820	529331239	514183614	529336995	189909894	116326982	24216936	384116349	L231_gene3829
788	514167181	529319725	529323909	529331489	514186815	529336182	189911447	116327516	24216119	384115949	L231_gene3335
789	514168092	529322287	529324538	529329765	514185978	529336717	189911306	116328536	294828126	384114142	L231_gene2783
790	514169553	529321240	529326402	529328315	514186089	529335934	189910359	116328120	24214847	384115317	L231_gene692
791	514166930	529322586	529327066	529332300	514183656	529338485	189910212	116327080	24216893	384116159	L231_gene1626
792	514166274	529321969	529328211	529332799	514184006	529336999	189909578	116326860	24212705	384117028	L231_gene4242
793	514170018	529321039	529326219	529329839	514187223	529336540	189910267	116327667	294828287	384113904	L231_gene2528
794	514168745	529320793	529324141	529332323	514186958	529335672	189910378	116329073	24213303	384115869	L231_gene188
795	514168140	529323302	529327549	529330632	514183359	529334538	189912870	116329585	24217096	384114748	L231_gene2874
796	514167046	529323152	529326999	529329106	514183561	529336598	189912605	116329428	24216799	384116996	L231_gene377
797	514167312	529322214	529324673	529331545	514186048	529337749	189910842	116327501	24216097	384115630	L231_gene826
798	514167419	529320891	529325438	529332499	514184786	529338395	189910178	116327302	294828268	384113342	L231_gene3517
799	514169634	529321508	529326822	529328360	514186323	529335808	189911182	116328443	24214651	384114042	L231_gene1174
800	514166119	529321808	529323783	529332756	514184183	529336956	189912800	116326929	24217013	384117115	L231_gene1511
801	514166280	529322831	529328153	529332622	514184032	529336955	189912613	116329519	24212752	384116992	L231_gene4287
802	514169649	529320555	529326489	529328946	514185664	529337571	189911311	116328262	294828058	384115544	L231_gene2813
803	514166676	529322230	529324692	529331025	514186953	529338108	189910002	116327481	294827660	384115680	L231_gene860
804	514168710	529321939	529325527	529329990	514185454	529337289	189909751	116329118	24213393	384113455	L231_gene280
805	514167370	529319898	529324177	529331571	514185993	529337849	189909712	116328964	24215946	384117109	L231_gene1315
806	514170037	529319956	529325287	529330301	514185036	529336566	189910861	116328885	24215964	384115666	L231_gene4109
807	514169213	529320448	529324985	529329182	514185713	529337582	189911346	116328169	24215115	384115390	L231_gene1901
808	514167360	529319989	529327911	529329477	514184402	529335680	189910220	116329303	24216286	384115896	L231_gene440
809	514167034	529321120	529328008	529332286	514183691	529338453	189910682	116327060	24216916	384116243	L231_gene4066
810	514167081	529321536	529324051	529331674	514186012	529337855	189909714	116328962	294828276	384116617	L231_gene1313
811	514166944	529321728	529323861	529329012	514185579	529338495	189910052	116326998	24216849	384116476	L231_gene2217
812	514167286	529321363	529325292	529329387	514186506	529336517	189912029	116328878	294827669	384113611	L231_gene4101
813	514170027	529320421	529327080	529332473	514186695	529335722	189910870	116329337	24213730	384113402	L231_gene3742
814	514168161	529323403	529327531	529330730	514183335	529334546	189912859	116329599	294653580	384114846	L231_gene2853
815	514168412	529323385	529327460	529330799	514183316	529334536	189912860	116329598	294653581	384114924	L231_gene2854
816	514168232	529323346	529325109	529330671	514186485	529334810	189912407	116329673	24217337	384114937	L231_gene3005
817	514166907	529322242	529323887	529329075	514185571	529338475	189910197	116327007	24216859	384116259	L231_gene889
818	514170077	529321739	529326320	529329955	514187218	529336534	189910265	116327665	24216005	384113752	L231_gene2526
819	514169399	529322842	529324936	529329247	514185689	529337485	189910987	116328171	24215113	384115463	L231_gene1899
820	514169305	529322844	529326797	529328588	514186319	529335979	189910765	116328414	24214686	384113669	L231_gene1136
821	514169422	529322022	529326308	529328869	514186912	529335036	189910811	116327803	24214151	384114693	L231_gene1478
822	514170104	529322489	529326362	529329873	514185996	529337689	189910792	116329149	24213590	384115758	L231_gene3576
823	514167645	529319517	529326662	529330465	514183196	529336741	189910785	116328836	24213878	384114380	L231_gene4705
824	514168372	529320718	529326239	529330742	514183954	529337894	189912011	116327697	24217148	384114459	L231_gene2564
825	514169575	529322320	529326437	529328396	514184811	529336016	189911095	116328064	24214784	384115379	L231_gene4496
826	514166377	529320787	529326283	529331890	514184947	529335608	189910821	116327702	24215691	384113532	L231_gene2570
827	514169756	529321104	529326791	529328675	514186336	529335966	189912265	116328444	294827985	384113877	L231_gene1175
828	514170086	529319668	529326176	529329919	514187212	529336527	189912044	116327673	294828286	384113712	L231_gene2533
829	514168517	529319890	529327949	529329918	514187176	529337706	189910067	116328922	24213511	384114340	L231_gene4643
830	514166239	529322490	529323872	529331216	514184154	529337001	189912594	116326932	24217009	384116951	L231_gene1516
831	514166859	529322299	529328069	529330952	514183652	529335370	189913036	116327027	24213141	384116662	L231_gene2135
832	514168368	529323469	529327486	529330636	514183255	529334529	189912863	116329595	294653582	384114779	L231_gene2857
833	514166273	529323123	529328131	529332765	514184142	529337068	189909606	116329531	294827563	384117001	L231_gene4298
834	514167649	529322091	529327210	529330171	514183772	529335041	189910884	116328779	24213837	384113800	L231_gene1108
835	514167923	529321927	529326000	529328887	514185425	529336419	189910089	116328581	294828171	384114687	L231_gene529
836	514169868	529322652	529326028	529328386	514186641	529337511	189911316	116328292	24214909	384115468	L231_gene1732
837	514166863	529321782	529326853	529329014	514183583	529336590	189912631	116329419	24216786	384115830	L231_gene368
838	514167213	529319535	529327625	529329553	514185863	529337798	189910371	116329189	24216295	384114274	L231_gene3523
839	514167564	529322600	529327236	529330295	514183836	529335270	189911293	116327642	24213804	384114400	L231_gene2501
840	514166813	529320351	529323775	529331237	514184027	529336917	189910200	116326943	24216961	384117118	L231_gene1530
841	514168499	529321272	529324809	529329833	514184598	529337299	189911256	116327409	24213555	384114617	L231_gene617
842	514167104	529319966	529324833	529331470	514186246	529335761	189911326	116327342	24216136	384113472	L231_gene2016
843	514168352	529323323	529327498	529330761	514183305	529334797	189912850	116329558	24217427	384114804	L231_gene2391
844	514168637	529321248	529326851	529332577	514183597	529336663	189912641	116329445	294827598	384115937	L231_gene2165
845	514168008	529320724	529326251	529330129	514186908	529335577	189911276	116327782	24215403	384115057	L231_gene152
846	514169257	529322641	529325022	529329304	514185499	529337467	189911796	116328189	24215038	384115519	L231_gene1830
847	514168672	529320938	529324917	529332454	514184607	529337400	189910004	116327403	24216572	384115796	L231_gene624
848	514168665	529319545	529327158	529332699	514183615	529338755	189912112	116327097	24212937	384116411	L231_gene1652
849	514166709	529321377	529327882	529332335	514186244	529338707	189910249	116329245	24216636	384115978	L231_gene2588
850	514166897	529323084	529328110	529332215	514183506	529338446	189912713	116327065	294828491	384116544	L231_gene4061
851	514169416	529321896	529327190	529328960	514183896	529335018	189911230	116328698	24214164	384116695	L231_gene991
852	514169615	529322986	529326641	529330161	514183207	529335055	189910043	116328842	24214092	384114465	L231_gene4695
853	514169718	529319664	529324998	529329268	514185730	529337475	189911159	116328306	24215072	384115324	L231_gene1861
854	514167226	529322925	529324182	529331619	514183389	529337846	189910769	116328942	24213654	384113580	L231_gene1276
855	514166314	529319963	529327848	529331093	514184645	529338560	189910055	116329272	294828397	384115798	L231_gene3356
856	514166552	529322644	529327363	529330235	514183911	529338000	189911844	116328739	24213942	384114361	L231_gene1036
857	514168147	529323616	529325793	529330645	514186415	529334872	189912976	116329718	24217231	384114925	L231_gene3291
858	514169730	529321587	529324972	529329310	514185758	529337541	189911153	116328312	294828094	384115312	L231_gene1867
859	514167993	529320170	529325713	529331985	514185838	529335532	189911789	116327830	24215354	384113818	L231_gene4478
860	514169571	529319649	529326701	529330477	514183164	529335064	189910413	116328846	24214088	384114396	L231_gene4691
861	514170015	529322765	529326115	529329931	514187198	529336559	189910268	116327668	24216002	384113949	L231_gene2529
862	514169694	529319894	529326799	529328860	514186360	529335952	189910767	116328412	24214688	384113585	L231_gene1134
863	514168061	529320709	529325853	529332013	514185663	529336264	189910329	116328617	24215481	384114567	L231_gene4135
864	514166967	529322841	529328065	529332340	514183504	529338462	189912711	116327063	294828492	384116314	L231_gene4063
865	514166358	529319919	529326134	529331918	514184984	529335504	189911582	116327749	24215596	384117158	L231_gene97
866	514167397	529321085	529327406	529331578	514183817	529335286	189911007	116328714	24213642	384113635	L231_gene1011
867	514169568	529322583	529326436	529328740	514184834	529335975	189910530	116328100	294828032	384115402	L231_gene717
868	514169290	529322762	529326542	529328918	514185676	529335864	189910537	116328130	294828041	384115529	L231_gene675
869	514167779	529320985	529324432	529329798	514185314	529334496	189912088	116328359	24215172	384113688	L231_gene3872
870	514167552	529323022	529327253	529330177	514183810	529335205	189910896	116328761	24213866	384113830	L231_gene1086
871	514166575	529320932	529326298	529330274	514186887	529335050	189910902	116328636	24214004	384113958	L231_gene2702
872	514169346	529322438	529324980	529329240	514186617	529337480	189911456	116328200	24215025	384113698	L231_gene1818
873	514168293	529323362	529327495	529330579	514183288	529334545	189912881	116329603	24217120	384115038	L231_gene2849
874	514166617	529319866	529326272	529330348	514186891	529335000	189910899	116328639	294827834	384113721	L231_gene2696
875	514170090	529320400	529326242	529329926	514187227	529336555	189912039	116327678	24215992	384113811	L231_gene2538
876	514168960	529319559	529324802	529332379	514184509	529337272	189912120	116327406	294828417	384116786	L231_gene621
877	514166143	529321785	529328256	529332531	514184161	529337022	189912787	116326912	24212743	384116420	L231_gene4275
878	514168319	529323596	529326391	529330848	514183374	529335114	189913081	116329616	24217138	384114960	L231_gene3164
879	514167450	529321234	529323724	529329520	514184371	529337430	189911394	116327450	24216262	384113389	L231_gene1213
880	514167682	529321743	529325395	529330242	514184711	529336192	189911408	116327200	24213810	384113348	L231_gene3280
881	514167677	529322610	529327235	529330491	514183765	529335077	189910893	116328770	294827803	384113983	L231_gene1099
882	514167742	529321153	529325357	529330228	514187122	529338120	189912791	116327566	24213780	384113847	L231_gene784
883	514166878	529321851	529323855	529331213	514184168	529337202	189911866	116326954	24216972	384115522	L231_gene1538
884	514169165	529322508	529326633	529330281	514183204	529335048	189910414	116328845	294827858	384114252	L231_gene4692
885	514167130	529319694	529327373	529331688	514183885	529335287	189911288	116327647	24213609	384114423	L231_gene2506
886	514170041	529321177	529325290	529329920	514187242	529336772	189910694	116328902	24215549	384114605	L231_gene4091
887	514168623	529322218	529328168	529332735	514185565	529337015	189912297	116329496	24212840	384115971	L231_gene927
888	514169839	529320998	529324964	529329270	514185757	529337505	189911164	116328301	24215067	384115503	L231_gene1856
889	514168348	529323512	529327505	529330594	514183252	529334724	189912374	116329752	294653533	384114759	L231_gene4045
890	514166685	529320602	529324881	529330964	514183217	529337380	189912223	116327390	24213133	384113474	L231_gene651
891	514169775	529322375	529324948	529329314	514185496	529337462	189911801	116328184	24215046	384115475	L231_gene1837
892	514167158	529320571	529325510	529331471	514186258	529335756	189912136	116329130	24216064	384114084	L231_gene3605
893	514166985	529320135	529323844	529329375	514185550	529338468	189909653	116327010	24216867	384116570	L231_gene884
894	514167843	529320511	529325846	529331993	514185665	529336336	189910337	116328609	294828177	384114431	L231_gene573
895	514166189	529321163	529328159	529332591	514184172	529336949	189909583	116326864	294827556	384116583	L231_gene4246
896	514168483	529321807	529325349	529329936	514187232	529337708	189910075	116328913	24213521	384114368	L231_gene4164
897	514167541	529319755	529325359	529330422	514187112	529338195	189911538	116327568	24213782	384114017	L231_gene787
898	514166166	529321736	529323779	529332679	514184039	529337060	189912715	116326924	24217019	384115600	L231_gene1505
899	514166837	529322936	529327166	529331138	514186754	529335381	189910312	116329359	24216692	384116005	L231_gene2267
900	514167788	529323070	529325727	529331960	514185812	529335606	189911023	116327827	294828152	384115050	L231_gene1449
901	514169172	529321061	529326794	529328853	514186326	529336002	189910491	116328462	24214625	384113872	L231_gene1949
902	514168167	529323447	529326382	529330629	514183320	529335126	189912893	116329615	24217137	384114947	L231_gene3165
903	514169471	529320643	529326558	529328574	514186106	529335982	189911764	116328127	24214856	384115278	L231_gene683
904	514166712	529322019	529323871	529331232	514184203	529337083	189909790	116326945	24216963	384117048	L231_gene1532
905	514167948	529321369	529324396	529329722	514185924	529338290	189910247	116328548	294828133	384115779	L231_gene3817
906	514168857	529320271	529327036	529330900	514183672	529338743	189911818	116327136	294827633	384116054	L231_gene2356
907	514166958	529322612	529326930	529329091	514183531	529336592	189912632	116329420	24216787	384117060	L231_gene369
908	514166153	529319558	529328124	529332801	514184066	529337246	189912599	116326893	24212808	384115789	L231_gene4341
909	514166320	529319655	529325453	529331146	514186165	529338066	189910110	116327325	24216515	384115853	L231_gene4397
910	514169275	529320645	529326493	529328535	514184854	529335991	189911330	116328080	24214802	384115407	L231_gene738
911	514166788	529321940	529323845	529331172	514184112	529337124	189909716	116326958	24216952	384115575	L231_gene1548
912	514166834	529322006	529327919	529332367	514184335	529338740	189909829	116329284	24216658	384116247	L231_gene475
913	514166329	529322277	529324812	529330965	514183211	529338609	189910203	116327348	24216493	384116170	L231_gene2025
914	514169132	529319869	529326580	529328611	514185594	529335814	189910999	116328244	294828049	384115494	L231_gene3710
915	514168494	529322956	529324806	529329906	514184512	529337323	189911254	116327411	24213553	384114445	L231_gene615
916	514166353	529319475	529327232	529330385	514183940	529335155	189911776	116328858	24215796	384114314	L231_gene2467
917	514169890	529322510	529326067	529329212	514186597	529337533	189910253	116328288	24214953	384113608	L231_gene1737
918	514168553	529321603	529327817	529332058	514186011	529338666	189910663	116329254	24213020	384116541	L231_gene3450
919	514166597	529320362	529326225	529330243	514186873	529338021	189910907	116328630	24214013	384113593	L231_gene1494
920	514169358	529320463	529326482	529328558	514185658	529337624	189911320	116328260	24214903	384115455	L231_gene2811
921	514168990	529321578	529324814	529332437	514185447	529335683	189912686	116327393	24216616	384115988	L231_gene643
922	514169820	529320680	529326019	529329318	514186622	529337568	189911114	116328206	24215018	384113733	L231_gene1810
923	514166219	529322121	529328143	529332700	514184025	529336970	189912619	116329524	24212757	384116382	L231_gene4292
924	514166245	529320802	529328136	529332574	514184055	529337157	189910124	116329548	24212783	384116454	L231_gene4319
925	514167823	529321734	529325840	529329697	514185410	529336081	189911977	116328495	294828141	384113831	L231_gene1351
926	514169818	529321556	529324316	529331753	514185117	529334365	189911547	116327985	294827932	384114005	L231_gene4578
927	514169928	529321152	529326485	529328347	514185615	529335851	189910522	116328141	294828046	384115516	L231_gene3701
928	514166760	529320316	529326960	529329080	514183648	529336623	189912602	116329425	24216796	384116794	L231_gene374
929	514169808	529320546	529324543	529331733	514185943	529336721	189911199	116328519	24214566	384114058	L231_gene2762
930	514169236	529320378	529324402	529328656	514185257	529334392	189911560	116327965	24214385	384113722	L231_gene4599
931	514169318	529321373	529324324	529331773	514185168	529334470	189911744	116327998	24214433	384113730	L231_gene4561
932	514169931	529319958	529326801	529328939	514186312	529335923	189910766	116328413	24214687	384113533	L231_gene1135
933	514168407	529323485	529325127	529330699	514186369	529334697	189912409	116329671	24217339	384114840	L231_gene3007
934	514167150	529320640	529325354	529331654	514187138	529337799	189911260	116327565	294827769	384114475	L231_gene783
935	514167371	529320356	529323933	529329915	514184540	529335746	189912707	116327434	24216059	384114573	L231_gene1235
936	514166706	529322710	529327162	529329363	514183619	529338519	189909650	116327092	294828484	384115628	L231_gene1644
937	514167929	529320369	529324624	529329789	514185934	529336722	189911299	116328532	24215212	384114175	L231_gene2779
938	514166190	529321569	529328221	529332604	514184059	529337153	189911799	116326892	24212810	384115931	L231_gene4343
939	514166142	529321635	529328243	529332558	514184173	529337159	189909593	116326914	294827560	384116977	L231_gene4272
940	514167352	529323076	529324156	529331588	514187071	529336764	189910258	116329099	294828296	384114618	L231_gene250
941	514169832	529320126	529326506	529328616	514184798	529335803	189911076	116328046	24214763	384115517	L231_gene4518
942	514166986	529320999	529326861	529329073	514183617	529335445	189910224	116329406	24216765	384116950	L231_gene345
943	514168044	529319480	529327233	529329345	514183941	529335156	189911771	116328854	24215782	384114655	L231_gene2474
944	514169770	529319733	529326475	529328755	514185605	529337627	189911052	116328275	24214937	384115391	L231_gene2830
945	514168037	529322533	529325940	529332025	514185723	529336271	189912463	116328598	24215453	384116484	L231_gene555
946	514168437	529323393	529325189	529330605	514186388	529334909	189910202	116329709	24217247	384113992	L231_gene3304
947	514169181	529322220	529324939	529329138	514185804	529337474	189911335	116328175	24215056	384115299	L231_gene1846
948	514167278	529322921	529323732	529329575	514184346	529337429	189911392	116327452	24216260	384113313	L231_gene1211
949	514167085	529322186	529327389	529331590	514183788	529335302	189911004	116328717	24213639	384113713	L231_gene1014
950	514168150	529323375	529325060	529331857	514186441	529334767	189912998	116329687	24217276	384114788	L231_gene3414
951	514169880	529320281	529327359	529328532	514183917	529335083	189911232	116328700	294827880	384116086	L231_gene993
952	514166750	529322864	529323821	529331181	514184016	529337030	189912156	116326946	24216965	384116317	L231_gene1533
953	514168653	529321970	529327082	529331048	514183659	529338549	189911815	116327139	294827632	384116032	L231_gene2353
954	514166496	529319462	529327351	529330090	514183930	529335141	189911780	116328862	24215792	384114463	L231_gene2463
955	514166781	529320969	529323799	529329377	514185533	529338455	189909656	116327008	24216865	384116761	L231_gene886
956	514169698	529322597	529326082	529329302	514186632	529337615	189911344	116328215	24215007	384113934	L231_gene1798
957	514166730	529320334	529323840	529329079	514185532	529338479	189910050	116327000	24216851	384117137	L231_gene2215
958	514168260	529323283	529325185	529330662	514186384	529334833	189913089	116329696	294653553	384114953	L231_gene3403
959	514168408	529323384	529327548	529330631	514183230	529334688	189910676	116329566	294653592	384114768	L231_gene2399
960	514166691	529322776	529328092	529332166	514183482	529338456	189912336	116327072	24216903	384116222	L231_gene1616
961	514169810	529322138	529326435	529328570	514185595	529337606	189911051	116328274	24214936	384115302	L231_gene2829
962	514169854	529319643	529324996	529329225	514185768	529337556	189911156	116328309	294828092	384115403	L231_gene1864
963	514169953	529322790	529326835	529328411	514186344	529335820	189911185	116328439	24214655	384114034	L231_gene1169
964	514169169	529319575	529326590	529328627	514184815	529335850	189911329	116328081	24214803	384115386	L231_gene737
965	514168533	529322783	529327727	529332464	514184438	529335685	189909881	116329309	294827692	384116851	L231_gene435
966	514166455	529321632	529324158	529330145	514187077	529336820	189912308	116329093	24215843	384114620	L231_gene238
967	514166374	529320376	529326201	529331830	514185000	529335556	189910820	116327701	294828224	384113554	L231_gene2569
968	514168103	529323644	529327429	529330553	514183228	529334904	189912654	116329561	294653594	384115013	L231_gene2394
969	514169677	529320681	529324584	529328919	514185105	529334439	189911564	116327961	24214380	384113978	L231_gene4603
970	514168961	529322308	529327730	529332055	514184418	529338652	189910662	116329255	24213019	384116116	L231_gene3448
971	514169758	529321696	529326660	529330164	514183183	529335021	189910415	116328844	24214090	384114254	L231_gene4693
972	514169004	529320779	529324079	529331324	514186271	529337850	189910544	116328950	24213476	384113854	L231_gene1291
973	514169373	529322539	529324494	529331804	514185203	529334400	189911193	116328400	24214583	384114107	L231_gene3175
974	514166120	529320226	529328231	529332804	514184029	529337105	189910122	116329546	24212781	384115967	L231_gene4317
975	514167547	529321045	529324048	529330489	514185342	529338144	189911594	116328969	24213769	384114374	L231_gene3882
976	514169384	529322156	529324379	529328963	514185278	529336340	189912419	116327871	24214253	384113906	L231_gene4676
977	514166313	529320079	529327835	529331095	514184621	529338631	189910057	116329270	24216498	384116832	L231_gene3354
978	514169308	529321467	529326432	529328459	514186111	529336007	189910358	116328119	24214846	384115387	L231_gene693
979	514168244	529323549	529327527	529330729	514183267	529334692	189913113	116329797	294653514	384114730	L231_gene2388
980	514167229	529322086	529324256	529329570	514185340	529338358	189911404	116328984	24216220	384113434	L231_gene3904
981	514169281	529320384	529324967	529329308	514185482	529337610	189911800	116328185	24215045	384115427	L231_gene1836
982	514167457	529323037	529324721	529331496	514186058	529337720	189910841	116327500	24216098	384116717	L231_gene827
983	514168912	529322480	529327924	529332315	514184785	529335453	189910111	116327187	294828374	384116620	L231_gene410
984	514167041	529320380	529327024	529329050	514183528	529335400	189910187	116329403	294828456	384115803	L231_gene342
985	514167534	529322351	529324099	529331669	514186952	529336817	189910257	116329100	24216048	384114354	L231_gene251
986	514168143	529323521	529327523	529330549	514183310	529334706	189910799	116329758	24217354	384114986	L231_gene4053
987	514167855	529320721	529324495	529329772	514185089	529334467	189912128	116328354	24215166	384113820	L231_gene3864
988	514170120	529319920	529325478	529332521	514184697	529338365	189910170	116327307	24213708	384113323	L231_gene2599
989	514169115	529320447	529327145	529330942	514184397	529338545	189912570	116327160	24213060	384116238	L231_gene3773
990	514166548	529322554	529326117	529330365	514186903	529335089	189910900	116328638	24214002	384113637	L231_gene2700
991	514169206	529320427	529325002	529329284	514185776	529337537	189911155	116328310	24215076	384115360	L231_gene1865
992	514166513	529322377	529326181	529331908	514183816	529335657	189910520	116327752	24215592	384117179	L231_gene101
993	514168131	529323632	529327440	529330867	514183315	529334746	189910911	116329569	24217075	384114820	L231_gene2402
994	514168892	529322857	529327815	529332399	514184386	529335701	189909874	116329315	24213310	384116770	L231_gene428
995	514167557	529320570	529327258	529330128	514183823	529335081	189910883	116328780	24213836	384113865	L231_gene1109
996	514169338	529322731	529324517	529328430	514185142	529334476	189911558	116327967	294827929	384113860	L231_gene4596
997	514166745	529320344	529323737	529331098	514187023	529337337	189910640	116327463	24213112	384116345	L231_gene1195
998	514168907	529321911	529324895	529332378	514185459	529337389	189910666	116327397	294828422	384116760	L231_gene636
999	514169073	529321828	529328033	529332439	514186799	529336854	189912092	116327023	24216365	384115673	L231_gene2129
1000	514169869	529321405	529327639	529328443	514184265	529337901	189911235	116329175	294828012	384116175	L231_gene3543
1001	514169512	529319940	529325015	529329303	514185718	529337513	189911151	116328313	24215080	384115421	L231_gene1869
1002	514169029	529320892	529326359	529332307	514185779	529338109	189912757	116329213	24216402	384116984	L231_gene4017
1003	514167294	529320502	529323922	529331537	514186826	529336161	189911446	116327517	24216118	384115586	L231_gene3336
1004	514167850	529321653	529325906	529332138	514186581	529336358	189910850	116328652	24215508	384116067	L231_gene2028
1005	514169089	529321989	529325540	529330049	514185890	529338388	189910366	116327530	294827699	384117107	L231_gene3633
1006	514168015	529322478	529324322	529329689	514185251	529334491	189911826	116328375	24215186	384114021	L231_gene2655
1007	514169966	529323036	529326280	529332132	514185029	529335651	189911877	116327769	294828193	384117177	L231_gene134
1008	514166470	529321814	529324243	529330400	514187038	529336765	189912311	116329094	24215845	384114681	L231_gene242
1009	514169401	529320920	529327607	529328504	514184230	529334650	189911242	116329167	24214740	384115661	L231_gene3552
1010	514168336	529323440	529327471	529330580	514183329	529334832	189910677	116329565	24217071	384114911	L231_gene2398
1011	514167199	529320410	529326625	529331618	514186926	529335225	189910392	116328824	24213619	384113408	L231_gene4744
1012	514169590	529320209	529324943	529329305	514185738	529337567	189911144	116328320	24215088	384115443	L231_gene1876
1013	514169188	529320408	529324956	529329267	514185736	529337565	189911134	116328330	24215101	384115471	L231_gene1886
1014	514166265	529319808	529328286	529332842	514184012	529337228	189912628	116329541	294827568	384116184	L231_gene4311
1015	514166180	529321644	529328255	529332663	514184083	529337163	189912663	116326887	294827579	384116296	L231_gene4212
1016	514167098	529320417	529324236	529329464	514185329	529338418	189911397	116328977	24216210	384113480	L231_gene3896
1017	514167728	529320941	529327280	529330081	514183902	529335070	189910891	116328772	294827802	384114024	L231_gene1101
1018	514166321	529321921	529325399	529330936	514186219	529334568	189909794	116327327	24216517	384116080	L231_gene4398
1019	514169201	529322614	529327620	529328441	514184229	529338002	189911236	116329174	294828011	384117086	L231_gene3544
1020	514170105	529323159	529326311	529329824	514187207	529336565	189912071	116327669	24216001	384113833	L231_gene2530
1021	514169664	529319807	529326044	529329236	514186598	529337491	189911122	116328214	294828081	384113791	L231_gene1800
1022	514168751	529320858	529328129	529332557	514185542	529337185	189910108	116329489	24212831	384116715	L231_gene935
1023	514166620	529321648	529327921	529330361	514184472	529338135	189911227	116327613	24214036	384116365	L231_gene1409
1024	514169923	529322192	529325005	529329175	514185750	529337476	189911161	116328304	24215070	384115323	L231_gene1859
1025	514169525	529319696	529324957	529329273	514185801	529337603	189911336	116328174	24215057	384115495	L231_gene1847
1026	514167914	529321525	529324326	529329620	514185928	529336730	189911301	116328534	24215214	384114077	L231_gene2781
1027	514169610	529322530	529325026	529329192	514185716	529337459	189911158	116328307	24215073	384115396	L231_gene1862
1028	514166234	529322084	529328285	529332644	514184084	529337138	189909607	116329532	24212764	384116485	L231_gene4299
1029	514168964	529321154	529325535	529330002	514187087	529337990	189910361	116327549	24213337	384115635	L231_gene760
1030	514167556	529319518	529326659	529330340	514184999	529338220	189910446	116327655	294827813	384114449	L231_gene4721
1031	514168688	529320446	529327037	529332576	514183609	529338546	189912010	116327109	24212953	384115620	L231_gene1668
1032	514169010	529320322	529326374	529332265	514185795	529338098	189912753	116329209	24216408	384116453	L231_gene4013
1033	514166971	529321250	529327857	529332192	514184338	529338717	189909827	116329286	294828432	384115897	L231_gene472
1034	514167264	529322748	529327239	529331632	514183794	529335234	189911289	116327646	24213608	384114379	L231_gene2505
1035	514168640	529322020	529326918	529332717	514185575	529337013	189912780	116329475	24212860	384116918	L231_gene911
1036	514169328	529321624	529324446	529328803	514185327	529334402	189911567	116327958	24214377	384113999	L231_gene4606
1037	514169894	529319863	529324935	529329203	514185749	529337569	189911137	116328327	24215098	384115450	L231_gene1883
1038	514167792	529321060	529324340	529329716	514185941	529338270	189912925	116328540	24215230	384114106	L231_gene2788
1039	514166129	529322547	529323868	529332706	514184046	529337027	189912799	116326928	294828510	384116588	L231_gene1510
1040	514169794	529321309	529324974	529329197	514185729	529337563	189911125	116328339	24215110	384115268	L231_gene1895
1041	514168360	529323670	529325117	529330831	514186459	529334750	189913090	116329695	294653552	384114761	L231_gene3404
1042	514167586	529322100	529325557	529331854	514184573	529338422	189910070	116327418	294828227	384114682	L231_gene602
1043	514167905	529319721	529325944	529332003	514185683	529336255	189909993	116328603	24215459	384115573	L231_gene561
1044	514168457	529323102	529325259	529329938	514184964	529336826	189910700	116328899	24213538	384114355	L231_gene4087
1045	514167569	529321836	529327268	529330223	514183882	529335013	189910895	116328769	24213847	384113851	L231_gene1097
1046	514166598	529320388	529327227	529330373	514183799	529337976	189911833	116328728	24213955	384114675	L231_gene1025
1047	514169246	529321451	529324937	529329198	514185771	529337625	189911139	116328325	24215095	384115292	L231_gene1881
1048	514168826	529322972	529324847	529332257	514184720	529338105	189909823	116327373	161484947	384116947	L231_gene1985
1049	514167000	529321571	529324204	529331068	514183730	529338067	189912702	116329002	24213101	384116313	L231_gene3929
1050	514169128	529319671	529324373	529331701	514185980	529336711	189911201	116328521	24214564	384114087	L231_gene2764
1051	514166807	529320884	529327710	529332068	514186230	529338753	189909719	116329227	24216669	384115912	L231_gene2614
1052	514167468	529321768	529327622	529329485	514185854	529337347	189910027	116329193	24216197	384113339	L231_gene4006
1053	514167689	529319487	529326622	529330423	514184946	529338216	189910445	116327654	294827812	384114667	L231_gene4719
1054	514169629	529320509	529326420	529328904	514184842	529335865	189911338	116328043	24214759	384115307	L231_gene4524
1055	514167967	529322883	529326243	529330433	514186854	529335533	189911273	116327785	24215399	384115097	L231_gene156
1056	514169635	529321257	529326049	529328662	514186661	529337584	189911314	116328294	24214912	384115469	L231_gene1730
1057	514167335	529320807	529325454	529332516	514184668	529338393	189910176	116327304	294828270	384113451	L231_gene3520
1058	514166952	529319969	529326988	529331116	514186775	529335359	189912811	116329391	294828448	384116084	L231_gene1608
1059	514169041	529321810	529328085	529330928	514183584	529338693	189910282	116327144	24213045	384115634	L231_gene2346
1060	514170121	529321329	529326177	529329924	514187188	529336567	189912033	116327685	24215985	384114003	L231_gene2545
1061	514166177	529320737	529328160	529332670	514184105	529336953	189909595	116326916	24212737	384116451	L231_gene4270
1062	514167179	529322436	529324167	529329483	514187011	529334578	189912741	116329041	24213254	384116689	L231_gene3984
1063	514169475	529321050	529326009	529329123	514186668	529337522	189911573	116328279	24214967	384113558	L231_gene1758
1064	514169967	529323120	529326086	529328405	514186633	529337441	189911313	116328295	294828056	384115348	L231_gene1729
1065	514169906	529320923	529326001	529331806	514185414	529336726	189911195	116328482	294827974	384114184	L231_gene1366
1066	514168546	529319987	529327103	529332620	514183486	529338650	189912008	116327121	24212972	384115592	L231_gene2375
1067	514169053	529320420	529327098	529332088	514184671	529338739	189909745	116327177	24213035	384116960	L231_gene394
1068	514167521	529319908	529324042	529331553	514187007	529335179	189910121	116329032	24216152	384115657	L231_gene3970
1069	514169363	529322907	529327238	529328597	514186558	529337899	189910545	116328671	24214195	384114000	L231_gene2067
1070	514167019	529321519	529326939	529329113	514183473	529336614	189912565	116329435	24216808	384116615	L231_gene4436
1071	514167798	529322929	529325873	529329616	514185366	529336090	189910464	116328493	294828140	384113680	L231_gene1353
1072	514167970	529320437	529325691	529331967	514185813	529335662	189911018	116327823	24215364	384115138	L231_gene1455
1073	514168788	529321530	529325513	529330022	514186251	529337285	189909750	116329122	294827708	384113356	L231_gene3621
1074	514168312	529323575	529325079	529330676	514186392	529334798	189909624	116329663	24217322	384114965	L231_gene3017
1075	514168463	529321239	529324911	529329898	514184588	529337373	189911252	116327413	24213551	384114674	L231_gene612
1076	514168081	529319503	529327223	529329330	514183950	529335149	189911775	116328857	24215785	384114429	L231_gene2471
1077	514169092	529321956	529327151	529332083	514184743	529338580	189909744	116327178	24213034	384116280	L231_gene395
1078	514170115	529320786	529326364	529329891	514186029	529337694	189910793	116329148	24213589	384116891	L231_gene3577
1079	514167064	529319784	529326881	529331078	514186793	529335494	189910194	116329383	24216722	384116452	L231_gene1598
1080	514169467	529321227	529324348	529331780	514185166	529334444	189911549	116327982	24214404	384113526	L231_gene4584
1081	514168089	529322085	529325887	529332014	514185765	529336356	189909994	116328604	24215461	384116671	L231_gene562
1082	514169194	529323150	529326529	529328727	514184855	529335800	189911074	116328045	24214761	384115472	L231_gene4522
1083	514169836	529321772	529326294	529328481	514186924	529335649	189911996	116327810	294827906	384115049	L231_gene1471
1084	514167349	529320971	529327756	529329457	514184411	529337274	189909761	116329294	24216275	384115576	L231_gene454
1085	514169541	529319962	529325945	529328357	514185280	529336263	189910912	116327867	24214232	384117192	L231_gene493
1086	514166768	529319959	529323886	529331193	514184095	529336923	189911863	116326951	24216975	384115508	L231_gene1541
1087	514169671	529320010	529326498	529328523	514184861	529335906	189910816	116328098	24214821	384115415	L231_gene719
1088	514168828	529320296	529324896	529332445	514184773	529338062	189909819	116327362	24216453	384116479	L231_gene1997
1089	514169418	529321432	529325009	529329126	514185808	529337465	189911167	116328172	294828088	384115511	L231_gene1851
1090	514168298	529323567	529325232	529330653	514186400	529334830	189913087	116329698	24217264	384114775	L231_gene3401
1091	514168332	529323329	529327425	529330686	514183357	529334868	189910673	116329571	294653591	384114887	L231_gene2404
1092	514169441	529322254	529326553	529328327	514184841	529335860	189911080	116328050	24214767	384115554	L231_gene4514
1093	514167306	529323125	529327655	529329494	514185860	529337312	189912992	116329197	24216184	384113481	L231_gene3509
1094	514169782	529319822	529324960	529329207	514185766	529337558	189911129	116328335	24215106	384115498	L231_gene1891
1095	514167636	529319511	529326706	529330273	514185020	529334343	189911612	116327663	24213906	384114706	L231_gene4734
1096	514169729	529321071	529325014	529329296	514185477	529337524	189911794	116328191	24215036	384115497	L231_gene1828
1097	514169298	529320510	529326534	529328873	514184840	529335981	189911586	116328031	24214724	384115431	L231_gene4540
1098	514168229	529323563	529327526	529330701	514183301	529334857	189910504	116329742	24217202	384114906	L231_gene4031
1099	514166573	529320539	529327226	529330150	514183915	529337995	189911834	116328729	24213954	384114474	L231_gene1026
1100	514168573	529322685	529326858	529332774	514185549	529337064	189910481	116329482	24212848	384114670	L231_gene918
1101	514166446	529322835	529326170	529331860	514184915	529335522	189910498	116327745	24215642	384117194	L231_gene90
1102	514170050	529319589	529326340	529329816	514186057	529337677	189910791	116329150	294827752	384117079	L231_gene3575
1103	514168471	529322484	529327964	529329821	514187219	529337826	189910761	116328926	294827736	384114545	L231_gene4639
1104	514167496	529321237	529324710	529331483	514184440	529337794	189910836	116327495	294828310	384116735	L231_gene832
1105	514167627	529321349	529327211	529331856	514183842	529334917	189910882	116328782	24215710	384113939	L231_gene1113
1106	514169199	529320293	529326569	529328674	514185621	529337469	189911047	116328271	24214930	384115404	L231_gene2825
1107	514167212	529322954	529327023	529329556	514186701	529338722	189910462	116329331	24216250	384116147	L231_gene3731
1108	514169714	529320161	529327310	529328956	514185403	529338026	189912819	116328688	294827885	384114477	L231_gene969
1109	514169283	529320337	529326751	529328813	514186304	529336026	189911759	116328453	24214635	384113632	L231_gene1960
1110	514166229	529320580	529328284	529332542	514184035	529337170	189912847	116329554	24217054	384116993	L231_gene4229
1111	514169322	529319720	529326523	529328899	514184821	529335782	189911081	116328051	294828018	384115364	L231_gene4512
1112	514169805	529321088	529324527	529331782	514185211	529334461	189911742	116328000	24214435	384113600	L231_gene4559
1113	514169224	529321761	529325004	529329176	514185509	529337455	189911459	116328179	24215052	384115483	L231_gene1842
1114	514170087	529322376	529325299	529330503	514184957	529336523	189910864	116328882	24215961	384115783	L231_gene4106
1115	514167871	529320951	529325760	529329807	514185948	529336069	189910271	116327841	24215291	384113866	L231_gene3220
1116	514169786	529321354	529326773	529328321	514185486	529335919	189911037	116328016	24214701	384115426	L231_gene176
1117	514166202	529320836	529328229	529332630	514184125	529337196	189910125	116329549	294827572	384115699	L231_gene4320
1118	514167153	529322133	529324902	529332202	514186805	529338630	189910206	116327352	24216324	384115865	L231_gene4613
1119	514167681	529321925	529325356	529330127	514187158	529338170	189911541	116327567	294827787	384114002	L231_gene786
1120	514166892	529319830	529327936	529332235	514186254	529338578	189910251	116329247	24216634	384115769	L231_gene2586
1121	514167248	529322125	529327822	529329515	514184406	529337339	189910221	116329301	294828351	384116169	L231_gene442
1122	514166864	529319996	529328102	529331005	514183687	529335412	189909832	116327035	294827657	384116744	L231_gene2204
1123	514168664	529319837	529324090	529329987	514187047	529338431	189910624	116329023	24213357	384115984	L231_gene3959
1124	514167924	529319878	529326284	529330234	514186897	529335516	189911270	116328651	24215392	384115056	L231_gene2671
1125	514169264	529322209	529324407	529328819	514185159	529336364	189911325	116327877	24214264	384113668	L231_gene2985
1126	514168018	529320473	529325966	529332028	514185590	529336250	189910332	116328614	229020021	384114531	L231_gene4138
1127	514168796	529321394	529327123	529332053	514184747	529338589	189909738	116327180	24213032	384116867	L231_gene397
1128	514169180	529321424	529326501	529328318	514185610	529335936	189911224	116328250	24214888	384115423	L231_gene3716
1129	514168033	529321403	529325676	529329602	514185951	529338264	189910406	116327852	24215275	384113760	L231_gene3210
1130	514168461	529322536	529325255	529329822	514185006	529336692	189910855	116328894	24213541	384116303	L231_gene4080
1131	514169313	529323018	529324603	529331435	514185137	529334384	189912361	116328380	24214616	384113775	L231_gene2648
1132	514168467	529322227	529325387	529329871	514184724	529337260	189912305	116327207	24213562	384116252	L231_gene3259
1133	514169012	529322519	529327029	529332628	514183649	529338622	189912335	116327113	294827603	384115655	L231_gene1673
1134	514166765	529321397	529325570	529331102	514184589	529338423	189911604	116327425	24213165	384114297	L231_gene580
1135	514168987	529321160	529327139	529332830	514183529	529338582	189912100	116327106	24212950	384115823	L231_gene1663
1136	514169912	529321058	529324631	529328632	514185223	529334433	189909791	116327953	24214367	384113739	L231_gene1726
1137	514169235	529321313	529325839	529331801	514185423	529336709	189911196	116328483	24214575	384114069	L231_gene1364
1138	514169720	529323189	529325861	529328780	514185409	529336426	189910020	116328567	24214214	384117211	L231_gene511
1139	514168526	529321679	529326341	529332212	514185782	529338075	189912756	116329212	24216403	384116304	L231_gene4016
1140	514168164	529323675	529327472	529330670	514183337	529334808	189913029	116329746	294653595	384114970	L231_gene4036
1141	514167005	529319614	529323717	529330913	514187020	529337341	189910638	116327461	24213110	384117075	L231_gene1197
1142	514169001	529320880	529325504	529330023	514185469	529337369	189911205	116329117	24213394	384113437	L231_gene279
1143	514167835	529319756	529324560	529329694	514185957	529338266	189911785	116328547	24215242	384114219	L231_gene3816
1144	514167059	529322222	529326958	529329006	514183592	529336628	189912608	116329431	294828465	384116674	L231_gene381
1145	514167263	529321116	529327304	529331623	514183750	529335275	189911011	116328710	161484954	384113892	L231_gene1007
1146	514167313	529319642	529326694	529331615	514186909	529335350	189912356	116328821	24213629	384114515	L231_gene4748
1147	514166757	529322072	529326994	529329084	514183600	529336600	189909753	116329415	24216781	384116959	L231_gene361
1148	514167831	529322858	529326124	529330263	514186915	529335586	189911275	116327783	24215402	384115141	L231_gene153
1149	514167739	529319449	529327958	529329343	514187151	529337652	189912933	116327575	24215771	384114495	L231_gene794
1150	514167190	529319730	529323895	529331504	514186834	529336103	189911448	116327515	24216120	384116590	L231_gene3334
1151	514168476	529322507	529325361	529329935	514187241	529337769	189910072	116328916	294827739	384114669	L231_gene4161
1152	514168128	529323471	529327539	529330786	514183233	529334879	189912856	116329774	24217383	384114899	L231_gene2929
1153	514168247	529323317	529327518	529330565	514183248	529334705	189913108	116329790	24217416	384114822	L231_gene2379
1154	514166516	529322622	529326223	529331923	514185032	529335568	189912505	116327726	24215672	384117189	L231_gene61
1155	514166609	529320336	529327829	529330393	514184320	529338150	189911617	116327603	24214023	384116119	L231_gene1427
1156	514168942	529319824	529325630	529329970	514186126	529338413	189910369	116327527	24213348	384116051	L231_gene3630
1157	514169455	529320931	529326512	529328595	514184796	529335951	189911091	116328060	294828020	384115305	L231_gene4503
1158	514168417	529323341	529325144	529330783	514186435	529334854	189913018	116329644	24217172	384115024	L231_gene3040
1159	514166853	529320694	529323823	529331274	514184047	529337154	189911862	116326950	24216976	384115250	L231_gene1542
1160	514167950	529320326	529324399	529329785	514185939	529336714	189911209	116328529	294828125	384114228	L231_gene2776
1161	514169112	529320393	529327109	529332841	514183620	529338600	189912101	116327105	294827601	384116415	L231_gene1662
1162	514168070	529321206	529326165	529330196	514186907	529335562	189911279	116327777	294828162	384115087	L231_gene146
1163	514166992	529323113	529327931	529332250	514186221	529338603	189910248	116329244	24216637	384116395	L231_gene2589
1164	514168178	529323286	529327492	529330590	514183290	529334734	189912894	116329775	24217384	384114991	L231_gene2928
1165	514168809	529322226	529327068	529332563	514183706	529338716	189912339	116327112	24212956	384116232	L231_gene1672
1166	514167820	529319684	529324450	529329799	514185326	529334510	189912086	116328357	24215169	384113753	L231_gene3868
1167	514166974	529320093	529328027	529332266	514183596	529338494	189912712	116327064	24216912	384116970	L231_gene4062
1168	514167106	529321170	529328080	529332333	514183478	529335484	189909633	116327045	24216338	384116402	L231_gene2180
1169	514167260	529319635	529328054	529330891	514185539	529335751	189913031	116327012	24213217	384116352	L231_gene878
1170	514169735	529319739	529326587	529328519	514184852	529335946	189911339	116328042	294828016	384115314	L231_gene4525
1171	514169637	529322415	529326077	529329255	514186639	529337602	189911116	116328208	24215016	384113714	L231_gene1808
1172	514169843	529320109	529327356	529328696	514186576	529337934	189910827	116328681	294827890	384113787	L231_gene962
1173	514166493	529319801	529327766	529331925	514187154	529335336	189910300	116327591	294828211	384114432	L231_gene1441
1174	514166116	529321880	529328145	529332611	514185537	529337057	189910107	116329488	24212830	384116999	L231_gene937
1175	514166283	529320500	529328278	529332726	514184211	529337174	189912744	116326871	294827558	384115864	L231_gene4256
1176	514167426	529323126	529326344	529330937	514185788	529338421	189909788	116329204	24213214	384113658	L231_gene3504
1177	514168240	529323439	529325229	529330715	514186424	529334802	189912923	116329657	24217187	384114718	L231_gene3023
1178	514169076	529321228	529327111	529331061	514183560	529338727	189912003	116327126	24213090	384116533	L231_gene2369
1179	514168431	529321806	529325645	529331455	514185690	529336891	189911056	116328152	294828110	384115528	L231_gene3665
1180	514167781	529319708	529324394	529329751	514185964	529338253	189911589	116328554	24215235	384114223	L231_gene2794
1181	514168259	529323607	529327522	529330535	514183261	529334891	189910988	116329749	24217313	384114716	L231_gene4040
1182	514166469	529319670	529324202	529330451	514183397	529337730	189910776	116328946	24215859	384113981	L231_gene1283
1183	514166783	529321491	529327141	529329371	514183556	529338499	189912635	116327090	24216879	384117108	L231_gene1639
1184	514167297	529321169	529323903	529331490	514186822	529336186	189911452	116327511	24216124	384117101	L231_gene3330
1185	514167407	529320312	529325276	529329425	514186508	529336525	189912030	116328879	24213249	384113917	L231_gene4102
1186	514166439	529320157	529327926	529331928	514187113	529335261	189910304	116327595	24215615	384114708	L231_gene1437
1187	514166583	529322190	529327319	529330448	514183892	529338024	189912021	116328722	24213961	384114660	L231_gene1019
1188	514169579	529321683	529324502	529331781	514185259	529334398	189911746	116327996	24214430	384113849	L231_gene4563
1189	514167963	529319740	529325870	529332010	514185625	529336440	189910330	116328616	24215480	384114389	L231_gene4136
1190	514166882	529322389	529327095	529332348	514183530	529338524	189910209	116327083	24216889	384115744	L231_gene1630
1191	514168212	529323456	529327478	529330749	514183297	529334895	189912853	116329562	24217066	384114874	L231_gene2395
1192	514167188	529321565	529328078	529329577	514183554	529334627	189912543	116327052	24216314	384116797	L231_gene2172
1193	514166256	529322683	529328201	529332807	514184150	529337245	189912662	116326888	24212815	384117018	L231_gene4211
1194	514169960	529321824	529324989	529329137	514186627	529337547	189911457	116328199	294828082	384113913	L231_gene1819
1195	514167513	529322068	529327638	529329560	514184223	529337731	189911970	116329187	294828352	384114315	L231_gene3526
1196	514168595	529322127	529325524	529330024	514186196	529337270	189909749	116329123	24213374	384113329	L231_gene3620
1197	514169998	529322077	529326715	529330294	514186928	529337937	189910976	116328808	24214117	384114547	L231_gene4754
1198	514167829	529322958	529324655	529329726	514185153	529334414	189911827	116328377	294828121	384113936	L231_gene2651
1199	514170091	529322004	529326327	529329923	514186030	529337661	189910788	116329153	24213594	384115863	L231_gene3572
1200	514167842	529321414	529326144	529330394	514186874	529335612	189911278	116327779	24215406	384115062	L231_gene149
1201	514167551	529319581	529326645	529330496	514183165	529335271	189911014	116328847	24213819	384113565	L231_gene4690
1202	514169915	529321458	529327581	529330192	514185004	529335166	189910041	116327630	24214057	384114601	L231_gene1383
1203	514166365	529321800	529326171	529331900	514184951	529335655	189911868	116327715	24215682	384114262	L231_gene2576
1204	514169047	529322785	529327041	529332851	514183496	529338744	189912102	116327104	24212948	384116367	L231_gene1661
1205	514166522	529321952	529326226	529331896	514184976	529335537	189910818	116327699	24215694	384113790	L231_gene2567
1206	514167440	529320325	529324112	529329532	514185343	529338424	189911401	116328981	294828336	384113450	L231_gene3900
1207	514169057	529321514	529324172	529331309	514186276	529337701	189910543	116328949	294827731	384113858	L231_gene1290
1208	514169038	529319714	529327045	529331052	514184360	529338585	189912569	116327161	24213061	384115881	L231_gene3772
1209	514167364	529322931	529325611	529331542	514187125	529335190	189910119	116327540	24216159	384116839	L231_gene747
1210	514169522	529319970	529326581	529328769	514184800	529335815	189911094	116328062	294828021	384115552	L231_gene4500
1211	514167413	529323183	529325384	529331514	514184772	529337844	189909769	116327209	24216109	384117023	L231_gene3274
1212	514167170	529321631	529324092	529329558	514185339	529338360	189911399	116328979	24216212	384113449	L231_gene3898
1213	514169079	529322312	529327733	529331334	514187226	529337790	189910560	116328934	24213491	384113735	L231_gene1258
1214	514168950	529322505	529326926	529332582	514183535	529336610	189912532	116329456	24212922	384115981	L231_gene2154
1215	514167723	529319494	529326685	529330105	514186918	529334348	189911611	116328829	24213889	384114414	L231_gene4736
1216	514168770	529320562	529326894	529332532	514183622	529336993	189909849	116329464	24212880	384116379	L231_gene899
1217	514168856	529322813	529327125	529332057	514184665	529338752	189909739	116327179	24213033	384116790	L231_gene396
1218	514167128	529320632	529324171	529331502	514185351	529338193	189910770	116328976	294828306	384114318	L231_gene3892
1219	514166401	529319508	529327251	529330388	514183952	529335145	189911779	116328861	24215793	384114473	L231_gene2464
1220	514167227	529321865	529324697	529331531	514186009	529337728	189910843	116327502	294828309	384116028	L231_gene825
1221	514168596	529323199	529327856	529332089	514186050	529338624	189910660	116329256	24213014	384116329	L231_gene3447
1222	514168363	529323559	529325193	529330791	514186499	529334809	189913022	116329641	24217169	384114725	L231_gene3043
1223	514170046	529322989	529326150	529329834	514187197	529336573	189912031	116327687	24215983	384113628	L231_gene2547
1224	514168736	529319790	529324830	529332226	514184676	529338104	189909820	116327367	24216446	384116092	L231_gene1990
1225	514169685	529320100	529325013	529329201	514185483	529337440	189910540	116328192	24215035	384115338	L231_gene1827
1226	514169249	529320963	529326577	529328721	514185641	529337439	189911049	116328273	24214932	384115384	L231_gene2827
1227	514166167	529323161	529328191	529332619	514184199	529337189	189912618	116329523	24212756	384116571	L231_gene4291
1228	514169503	529320903	529324958	529329316	514185806	529337527	189911332	116328178	24215053	384115287	L231_gene1843
1229	514167454	529322840	529325297	529330912	514184456	529335239	189910001	116328868	294827667	384117034	L231_gene39
1230	514168028	529322691	529325856	529328590	514185420	529336233	189912718	116328586	24215431	384114727	L231_gene537
1231	514166754	529321375	529328088	529332159	514183570	529338527	189910688	116327056	24216920	384116917	L231_gene4070
1232	514167736	529319471	529327885	529329328	514187088	529337651	189910428	116327578	24215768	384114300	L231_gene797
1233	514169766	529320026	529326630	529328647	514183185	529334653	189910983	116328789	24214140	384114509	L231_gene4783
1234	514167678	529320294	529327375	529330187	514183819	529335004	189910890	116328773	294827801	384113938	L231_gene1102
1235	514168320	529323565	529325068	529330688	514186443	529334846	189913034	116329648	24217177	384114832	L231_gene3035
1236	514169669	529321475	529326589	529328762	514184805	529335911	189911383	116328088	294828031	384115418	L231_gene730
1237	514167203	529321609	529328017	529332329	514183632	529335470	189909630	116327042	24216330	384116061	L231_gene2186
1238	514169250	529320563	529324562	529328743	514185274	529334506	189911568	116327957	24214376	384113868	L231_gene4607
1239	514169323	529321244	529325024	529329281	514185698	529337446	189911128	116328336	24215107	384115256	L231_gene1892
1240	514166943	529320515	529323768	529331192	514183678	529337119	189909890	116326985	24216931	384116388	L231_gene3832
1241	514170062	529320744	529324206	529332507	514183965	529337780	189910547	116328951	24213722	384114010	L231_gene1293
1242	514167790	529321820	529325848	529331991	514185741	529336293	189912460	116328601	24215456	384115835	L231_gene559
1243	514168086	529320145	529325683	529329685	514185915	529338289	189910480	116327859	24215262	384113633	L231_gene2076
1244	514169287	529320564	529324966	529329211	514185707	529337468	189911145	116328319	24215087	384115370	L231_gene1875
1245	514167622	529319522	529327954	529331826	514187099	529335290	189910431	116327581	24215753	384114603	L231_gene800
1246	514169909	529323170	529327574	529330163	514184942	529335169	189910042	116327629	294827852	384114561	L231_gene1384
1247	514168104	529323664	529325080	529330570	514186413	529334787	189911349	116329702	294653554	384114747	L231_gene3314
1248	514169611	529322196	529326043	529329243	514186606	529337598	189911572	116328280	24214966	384113993	L231_gene1757
1249	514169509	529322564	529326514	529328373	514185600	529335910	189910517	116328139	294828045	384115541	L231_gene668
1250	514168872	529320368	529325592	529330042	514187097	529337923	189912240	116327548	24213335	384116079	L231_gene759
1251	514169484	529320661	529324965	529329134	514185772	529337492	189911160	116328305	294828091	384115562	L231_gene1860
1252	514168269	529323562	529327507	529330589	514183328	529334815	189913072	116329785	294653598	384114930	L231_gene2915
1253	514166778	529320491	529325566	529330970	514184566	529338366	189911606	116327423	24213163	384114692	L231_gene582
1254	514167503	529320684	529324901	529331515	514186232	529335752	189911600	116327338	294828315	384113295	L231_gene2012
1255	514168097	529319692	529325648	529331394	514185745	529336884	189911059	116328155	24215133	384115545	L231_gene3662
1256	514169116	529322372	529327169	529331147	514183715	529338735	189911823	116327130	24213080	384117011	L231_gene2363
1257	514166262	529322108	529328290	529332718	514184058	529337213	189912846	116329511	24217047	384115610	L231_gene3697
1258	514169971	529320996	529326050	529329252	514186651	529337630	189910951	116328228	24214985	384113799	L231_gene1776
1259	514168114	529323581	529327483	529330562	514183277	529334555	189912876	116329579	24217089	384114713	L231_gene2412
1260	514166179	529322309	529328274	529332825	514185526	529337222	189910400	116326879	24212827	384116804	L231_gene4221
1261	514169391	529321986	529326443	529328653	514185660	529335786	189910966	116328143	294828048	384115253	L231_gene3703
1262	514169459	529321862	529327666	529328375	514184238	529337928	189911239	116329171	24214745	384116060	L231_gene3547
1263	514169725	529322126	529326052	529329290	514186660	529337616	189911574	116328278	24214968	384113759	L231_gene1759
1264	514166753	529322199	529326921	529329004	514183470	529335443	189912292	116329407	24216766	384116426	L231_gene346
1265	514168561	529321489	529327177	529330983	514183618	529338567	189911821	116327132	294827634	384115930	L231_gene2361
1266	514169754	529320565	529326439	529328876	514184824	529335871	189911384	116328087	24214809	384115488	L231_gene731
1267	514166860	529320659	529327816	529332039	514186223	529338629	189912704	116329224	24216674	384116988	L231_gene2620
1268	514166996	529320675	529327128	529332195	514183494	529338474	189910109	116327085	24216887	384115878	L231_gene1632
1269	514169186	529322682	529324481	529331751	514185174	529334376	189911747	116327995	294827936	384113980	L231_gene4564
1270	514169537	529320098	529326483	529328752	514185631	529335826	189911542	116328136	294828044	384115456	L231_gene669
1271	514168867	529322697	529327107	529331103	514183626	529338636	189912002	116327127	294827639	384116974	L231_gene2368
1272	514167437	529319650	529327634	529329507	514185853	529337358	189910031	116329196	24216185	384113347	L231_gene3510
1273	514169396	529321630	529327342	529328810	514186522	529337961	189910425	116328673	294827891	384113702	L231_gene953
1274	514167351	529320723	529324715	529331562	514186004	529337805	189910840	116327499	24216099	384116186	L231_gene828
1275	514169450	529322224	529324642	529331699	514185979	529336701	189911198	116328518	24214567	384114145	L231_gene2761
1276	514167839	529319954	529324377	529329632	514185900	529336735	189911298	116328531	24215211	384114053	L231_gene2778
1277	514169950	529320134	529326623	529328774	514183199	529334649	189910980	116328792	24214137	384114381	L231_gene4778
1278	514167279	529321142	529324030	529329498	514186978	529334588	189912742	116329040	24213252	384115806	L231_gene3982
1279	514166769	529319537	529326904	529329017	514183544	529336634	189909755	116329417	294828461	384115989	L231_gene363
1280	514168041	529321904	529324522	529329710	514185920	529336703	189911210	116328530	24215210	384114124	L231_gene2777
1281	514167342	529320071	529327234	529331597	514183878	529335338	189911012	116328709	24213647	384113666	L231_gene1006
1282	514166771	529322447	529326952	529331057	514186715	529335483	189912106	116329386	24216726	384116827	L231_gene1601
1283	514168313	529323358	529327445	529330635	514183318	529334739	189913008	116329770	24217378	384115009	L231_gene2936
1284	514168434	529323421	529325174	529330843	514186426	529334683	189912943	116329679	24217329	384114950	L231_gene2998
1285	514167316	529323061	529324285	529331603	514184251	529337784	189913135	116328993	24213666	384114989	L231_gene3916
1286	514170023	529322781	529326350	529329847	514186001	529337681	189910787	116329154	294827753	384116408	L231_gene3571
1287	514168224	529323560	529327450	529330694	514183330	529334542	189912869	116329586	24217097	384114717	L231_gene2873
1288	514168755	529321122	529325631	529330056	514187170	529337971	189912247	116327541	294827693	384116521	L231_gene750
1289	514167055	529321636	529326969	529330894	514186784	529335408	189910192	116329381	24216718	384115585	L231_gene1594
1290	514166242	529322909	529328273	529332657	514184072	529337231	189909594	116326915	24212738	384116102	L231_gene4271
1291	514166422	529321188	529326300	529331821	514184987	529335602	189910817	116327698	24215695	384113952	L231_gene2565
1292	514166226	529322829	529328291	529332695	514184019	529337214	189910749	116326874	24212802	384113685	L231_gene4334
1293	514167896	529321132	529325896	529329810	514185986	529335618	189912364	116328514	294828147	384113976	L231_gene1325
1294	514166830	529320957	529327052	529329373	514183708	529338542	189909702	116327086	294828487	384116442	L231_gene1633
1295	514168514	529320455	529325265	529329951	514184943	529336776	189910702	116328897	24213540	384114371	L231_gene4085
1296	514167300	529322182	529327205	529331677	514183841	529335348	189911010	116328711	161484955	384113798	L231_gene1008
1297	514166741	529320146	529323805	529332157	514183679	529337132	189909887	116326988	294828496	384115929	L231_gene3835
1298	514169597	529320572	529327317	529328604	514186533	529337900	189910824	116328684	294827889	384113594	L231_gene965
1299	514167113	529320102	529328048	529329541	514183566	529334581	189911894	116327050	294828359	384116372	L231_gene2174
1300	514167072	529321688	529323907	529329872	514184556	529335749	189912709	116327432	24216061	384114610	L231_gene1237
1301	514167568	529320625	529325368	529330225	514187132	529338205	189911534	116327573	24213787	384113657	L231_gene790
1302	514166376	529321338	529326179	529331818	514185027	529335557	189912728	116327733	24215658	384116690	L231_gene73
1303	514166323	529322865	529325445	529331056	514186207	529334603	189909799	116327332	24216522	384116440	L231_gene4403
1304	514168926	529321725	529328227	529332610	514185570	529336927	189910103	116329486	24212843	384115764	L231_gene924
1305	514167384	529321149	529325256	529332514	514187032	529336500	189909999	116328871	294828271	384116618	L231_gene4349
1306	514169531	529322325	529327648	529328362	514184245	529334652	189911243	116329166	24214736	384116428	L231_gene3553
1307	514169448	529322932	529324556	529331430	514185138	529334455	189911372	116328382	24214612	384115288	L231_gene2646
1308	514169699	529320696	529326011	529329272	514186604	529337635	189910946	116328223	24214992	384113641	L231_gene1783
1309	514169994	529319924	529324482	529328742	514185205	529334503	189911565	116327960	24214379	384113789	L231_gene4604
1310	514166200	529320018	529328236	529332681	514184097	529337195	189909597	116326917	24212734	384116681	L231_gene4266
1311	514168903	529322446	529327874	529331332	514187180	529337748	189910557	116328937	24213488	384113543	L231_gene1261
1312	514168166	529323660	529327444	529330646	514183311	529334880	189910675	116329567	24217073	384114865	L231_gene2400
1313	514168384	529323394	529325067	529330639	514186493	529334742	189913024	116329639	24217167	384114872	L231_gene3046
1314	514170051	529320290	529326151	529329874	514187183	529336551	189912034	116327683	24215987	384113960	L231_gene2543
1315	514167717	529320120	529327380	529330429	514183846	529335019	189910892	116328771	24213844	384113911	L231_gene1100
1316	514167432	529320373	529323921	529331501	514186833	529336146	189911444	116327519	24216115	384115802	L231_gene3340
1317	514166505	529320984	529327893	529330258	514184365	529336129	189910348	116329317	294828245	384113355	L231_gene426
1318	514166884	529321748	529327927	529332082	514186164	529338612	189909720	116329228	24216668	384116798	L231_gene2613
1319	514168816	529323000	529324036	529332755	514184278	529335358	189912598	116329009	24212976	384116898	L231_gene3940
1320	514166806	529321486	529323818	529329078	514185555	529338537	189909802	116327006	24216858	384116507	L231_gene890
1321	514169293	529319915	529326027	529329169	514186603	529337542	189910955	116328232	24214980	384113929	L231_gene1772
1322	514167959	529321759	529325998	529329766	514185368	529336084	189911984	116328502	294828143	384113816	L231_gene1344
1323	514166833	529319957	529326962	529329046	514183650	529336584	189909736	116329422	294828464	384117070	L231_gene371
1324	514169606	529323188	529326078	529329283	514186613	529337633	189910957	116328234	294828072	384113551	L231_gene1770
1325	514168422	529319803	529325656	529331411	514185712	529336880	189911055	116328151	24215138	384115336	L231_gene3667
1326	514169466	529322089	529325948	529332114	514186545	529336373	189910846	116328661	24215521	384116242	L231_gene2045
1327	514169582	529320073	529325000	529329287	514185719	529337593	189911345	116328170	24215114	384115452	L231_gene1900
1328	514167697	529319495	529327803	529329338	514187108	529337650	189910430	116327580	24215766	384114532	L231_gene799
1329	514167176	529320331	529328089	529329429	514183564	529338410	189912279	116327054	24213234	384116928	L231_gene2167
1330	514168204	529323661	529327502	529330731	514183257	529334784	189912507	116329755	24217350	384114866	L231_gene4049
1331	514167193	529319560	529325497	529330924	514184767	529338627	189912096	116327192	294827666	384113415	L231_gene1614
1332	514166405	529320732	529326258	529331916	514184910	529335527	189910261	116327753	294828206	384117159	L231_gene103
1333	514169075	529322775	529324816	529332285	514184663	529338087	189909822	116327369	24216443	384116172	L231_gene1988
1334	514169187	529322137	529326738	529328631	514186306	529336030	189912251	116328421	24214672	384113710	L231_gene1146
1335	514169072	529319884	529325614	529329972	514187150	529338004	189910363	116327551	294827697	384117041	L231_gene762
1336	514168316	529323285	529325054	529330792	514186399	529334670	189910201	116329708	24217248	384113821	L231_gene3305
1337	514167458	529321579	529324185	529331667	514187078	529336801	189910256	116329101	24216049	384114497	L231_gene252
1338	514169988	529322400	529326549	529328601	514184857	529335967	189911088	116328057	24214776	384115414	L231_gene4506
1339	514166434	529320198	529327242	529331825	514183925	529335262	189911616	116328701	24215605	384116173	L231_gene995
1340	514169244	529322761	529324335	529331718	514185930	529336731	189911202	116328522	24214563	384114180	L231_gene2765
1341	514169368	529320608	529327653	529328891	514184232	529337986	189911234	116329176	24214750	384116475	L231_gene3542
1342	514166233	529323029	529328218	529332705	514184070	529337232	189909576	116326858	24212703	384116772	L231_gene4240
1343	514166556	529322341	529326289	529330155	514186904	529335007	189910903	116328635	24214005	384113651	L231_gene2703
1344	514167322	529323132	529326666	529331631	514186934	529335320	189910391	116328823	24213620	384113464	L231_gene4745
1345	514169148	529320980	529326021	529329238	514186626	529337532	189910964	116328238	294828071	384113869	L231_gene1765
1346	514168354	529323577	529325116	529331954	514186470	529334684	189913005	116329684	24217283	384114839	L231_gene3420
1347	514170075	529322386	529326315	529329956	514187195	529336569	189912038	116327679	294828285	384113845	L231_gene2539
1348	514169895	529320560	529326526	529328890	514186099	529336018	189910254	116328113	24214840	384115274	L231_gene701
1349	514166780	529322290	529326932	529330927	514186774	529335392	189910229	116329385	24216725	384116138	L231_gene1600
1350	514166497	529321941	529328093	529330267	514185574	529338389	189911889	116327018	24215871	384117069	L231_gene2114
1351	514169795	529320838	529325021	529329276	514185763	529337555	189911132	116328332	24215103	384115383	L231_gene1888
1352	514166181	529320865	529323808	529331214	514184115	529337033	189912592	116326934	294828508	384115903	L231_gene1518
1353	514166490	529321295	529326306	529331919	514184904	529335597	189912579	116327737	24215652	384117169	L231_gene81
1354	514169011	529320868	529327704	529332071	514186015	529338639	189910656	116329260	24213010	384116572	L231_gene3442
1355	514166604	529321999	529326210	529330260	514186920	529337944	189912675	116327794	294827840	384113918	L231_gene1490
1356	514166113	529321044	529328185	529332843	514184129	529337025	189909586	116329502	24212717	384116707	L231_gene4250
1357	514169325	529320032	529324362	529331446	514185193	529334420	189912360	116328381	24214615	384113701	L231_gene2647
1358	514169856	529322680	529326532	529328531	514185644	529337494	189911308	116328264	24214919	384115293	L231_gene2815
1359	514169831	529322727	529327189	529328812	514185375	529337914	189912820	116328689	294827884	384114663	L231_gene970
* notes: GI number is shown in each strain except for L.weilii. The core genome of all L.weilii strain listed in Table 2 is used to be analyzed.

## Sheet: Table S2
Supplementary Table S2. Distribution of general protein functions based on the COG function classification scheme
COG function classification	L.weilii strain L231
Amino acid transport and metabolism	145
Carbohydrate transport and metabolism	71
Cell division and chromosome partitioning	30
Cell envelope biogenesis, outer membrane	230
Cell motility and secretion	84
Chromatin structure and dynamics	2
Coenzyme metabolism	99
Defense mechanisms	44
DNA replication, recombination, and repair	126
Energy production and conversion	118
Function unknown	206
General function prediction only	269
Inorganic ion transport and metabolism	72
Intracellular trafficking and secretion	37
Lipid metabolism	89
Nucleotide transport and metabolism	54
Posttranslational modification, protein turnover, chaperones	100
Secondary metabolites biosynthesis, transport, and catabolism	25
Signal transduction mechanisms	168
Transcription	99
Translation, ribosomal structure and biogenesis	139
No belong any COG	2587

## Sheet: Table S3
Supplementary Table S3. Genes involved in lipopolysaccharide synthesis in the genome of L. weilii strain L231
Gene	Contig	Contig Length (bp)	Start	Stop	Length (bp)	Product	COG Class	Ortholog of L. alexanderi sv. Manhao3
L231_gene2978	Scaffold49_1	28750	22959	22639	321	Transcriptional regulator, MarR family		LEP1GSC062_1316
L231_gene2977	Scaffold49_1	28750	22634	21690	945	GDP-L-fucose synthetase (EC 1.1.1.271)	Cell envelope biogenesis, outer membrane	LEP1GSC062_1317
L231_gene2976	Scaffold49_1	28750	21673	20576	1098	FAD-dependent oxidoreductase family	General function prediction only	LEP1GSC062_1318
L231_gene2975	Scaffold49_1	28750	20544	19987	558	Phosphoheptose isomerase 1 (EC 5.3.1.-)	Carbohydrate transport and metabolism	LEP1GSC062_1319
L231_gene2974	Scaffold49_1	28750	19980	18991	990	UDP-glucose 4-epimerase (EC 5.1.3.2)	Cell envelope biogenesis, outer membrane	LEP1GSC062_1320
L231_gene2973	Scaffold49_1	28750	19010	18207	804	Mannose-1-phosphate guanylyltransferase (EC 2.7.7.13 )	Cell envelope biogenesis, outer membrane	LEP1GSC062_1321
L231_gene2972	Scaffold49_1	28750	18210	16681	1530	Glycerol-3-phosphate cytidylyltransferase (EC 2.7.7.39)	Cell envelope biogenesis, outer membrane	LEP1GSC062_1322
L231_gene2971	Scaffold49_1	28750	16678	15686	993	UDP-glucose 4-epimerase (EC 5.1.3.2)	Cell envelope biogenesis, outer membrane	LEP1GSC062_1323
L231_gene2970	Scaffold49_1	28750	15689	14082	1608	FIG00766665: hypothetical protein		LEP1GSC062_1326
L231_gene2969	Scaffold49_1	28750	14070	13273	798	Transketolase, N-terminal section (EC 2.2.1.1)	Carbohydrate transport and metabolism	LEP1GSC062_1327
L231_gene2968	Scaffold49_1	28750	13256	12324	933	Transketolase, C-terminal section (EC 2.2.1.1)	Carbohydrate transport and metabolism	LEP1GSC062_1328
L231_gene2967	Scaffold49_1	28750	11848	11054	795	FIG00765051: hypothetical protein	Secondary metabolites biosynthesis, transport, and catabolism	LEP1GSC062_1329
L231_gene2966	Scaffold49_1	28750	10919	10665	255	FIG00767103: hypothetical protein		LEP1GSC062_1330
L231_gene2965	Scaffold49_1	28750	10479	10039	441	MutT/nudix family protein	Nucleotide transport and metabolism	LEP1GSC062_1331
L231_gene2964	Scaffold49_1	28750	10035	9370	666	Biotin synthesis protein BioC	Coenzyme metabolism	LEP1GSC062_1332
L231_gene2963	Scaffold49_1	28750	8778	8900	123	hypothetical protein
L231_gene2962	Scaffold49_1	28750	8681	7731	951	C-methyltransferase	Coenzyme metabolism	LEP1GSC062_1334
L231_gene2961	Scaffold49_1	28750	7756	7229	528	FIG00768472: hypothetical protein		LEP1GSC062_1335
L231_gene2960	Scaffold49_1	28750	7232	6015	1218	FIG00763062: hypothetical protein		LEP1GSC062_1336
L231_gene2959	Scaffold49_1	28750	6011	4935	1077	Bacillosamine/Legionaminic acid biosynthesis aminotransferase PglE; 4-keto-6-deoxy-N-Acetyl-D-hexosaminyl-(Lipid carrier) aminotransferase	Cell envelope biogenesis, outer membrane
L231_gene2958	Scaffold49_1	28750	4942	4016	927	Methionyl-tRNA formyltransferase related protein	Translation, ribosomal structure and biogenesis
L231_gene2957	Scaffold49_1	28750	3746	3603	144	FIG00762776: hypothetical protein
L231_gene2956	Scaffold49_1	28750	3639	3448	192	FIG00762776: hypothetical protein
L231_gene2955	Scaffold49_1	28750	3403	3284	120	hypothetical protein
L231_gene2954	Scaffold49_1	28750	3037	2342	696	hypothetical protein
L231_gene2953	Scaffold49_1	28750	2310	1030	1281	hypothetical protein
L231_gene2952	Scaffold49_1	28750	622	756	135	hypothetical protein
L231_gene2951	Scaffold49_1	28750	404	123	282	transposase
L231_gene3803	Scaffold66_1	23277	23266	23060	207	hypothetical protein
L231_gene3802	Scaffold66_1	23277	22936	21677	1260	FIG00763028: hypothetical protein		LEP1GSC062_1339
L231_gene3801	Scaffold66_1	23277	21389	20160	1230	Methyltransferase (EC 2.1.1.-)	Coenzyme metabolism	LEP1GSC062_1348
L231_gene3800	Scaffold66_1	23277	20163	19078	1086	putative aminotransferase protein	Cell envelope biogenesis, outer membrane	LEP1GSC062_1349
L231_gene3799	Scaffold66_1	23277	19056	18280	777	hypothetical protein		LEP1GSC062_1350
L231_gene3798	Scaffold66_1	23277	18074	17544	531	dTDP-4-dehydrorhamnose 3,5-epimerase (EC 5.1.3.13)	Cell envelope biogenesis, outer membrane	LEP1GSC062_1352
L231_gene3797	Scaffold66_1	23277	17009	16872	138	hypothetical protein
L231_gene3796	Scaffold66_1	23277	16875	16087	789	NanM		LEP1GSC062_1355
L231_gene3795	Scaffold66_1	23277	16060	15149	912	UDP-glucose 4-epimerase (EC 5.1.3.2)	Cell envelope biogenesis, outer membrane	LEP1GSC062_1357
L231_gene3794	Scaffold66_1	23277	15152	14748	405	Bifunctional acetyl transferase/isomerase		LEP1GSC062_1358
L231_gene3793	Scaffold66_1	23277	14739	13816	924	UDP-glucose 4-epimerase (EC 5.1.3.2)	Cell envelope biogenesis, outer membrane	LEP1GSC062_1359
L231_gene3792	Scaffold66_1	23277	13829	12744	1086	Glycosyltransferase	Cell envelope biogenesis, outer membrane
L231_gene3791	Scaffold66_1	23277	12498	10945	1554	Methionine ABC transporter ATP-binding protein	Defense mechanisms
L231_gene3790	Scaffold66_1	23277	10791	10940	150	hypothetical protein
L231_gene3789	Scaffold66_1	23277	10813	10265	549	Legionaminic acid cytidylyltransferase (EC 2.7.7.43)	Cell envelope biogenesis, outer membrane	LEP1GSC062_1361
L231_gene3788	Scaffold66_1	23277	9967	9068	900	Mobile element protein	DNA replication, recombination, and repair
L231_gene3787	Scaffold66_1	23277	8672	7230	1443	UDP-glucose dehydrogenase (EC 1.1.1.22)	Cell envelope biogenesis, outer membrane	LEP1GSC062_1363
L231_gene3786	Scaffold66_1	23277	7168	6962	207	UDP-glucose 4-epimerase (EC 5.1.3.2)
L231_gene3785	Scaffold66_1	23277	6996	6259	738	UDP-glucose 4-epimerase (EC 5.1.3.2)	Cell envelope biogenesis, outer membrane	LEP1GSC062_1364
L231_gene3784	Scaffold66_1	23277	6262	5117	1146	Bacillosamine/Legionaminic acid biosynthesis aminotransferase PglE; 4-keto-6-deoxy-N-Acetyl-D-hexosaminyl-(Lipid carrier) aminotransferase	Cell envelope biogenesis, outer membrane	LEP1GSC062_1365
L231_gene3783	Scaffold66_1	23277	5090	4950	141	hypothetical protein
L231_gene3782	Scaffold66_1	23277	4893	4717	177	Bacillosamine/Legionaminic acid biosynthesis aminotransferase PglE; 4-keto-6-deoxy-N-Acetyl-D-hexosaminyl-(Lipid carrier) aminotransferase	Cell envelope biogenesis, outer membrane
L231_gene3781	Scaffold66_1	23277	4679	4494	186	Bacillosamine/Legionaminic acid biosynthesis aminotransferase PglE; 4-keto-6-deoxy-N-Acetyl-D-hexosaminyl-(Lipid carrier) aminotransferase	Cell envelope biogenesis, outer membrane
L231_gene3780	Scaffold66_1	23277	4501	3881	621	Bacillosamine/Legionaminic acid biosynthesis N-acetyltrasferase PglD (PseH and NeuD homolog); 4-amino-6-deoxy-N-Acetyl-D-hexosaminyl-(Lipid carrier) acetyltrasferase	Amino acid transport and metabolism
L231_gene3779	Scaffold66_1	23277	3903	2869	1035	Legionaminic acid synthase (EC 2.5.1.56)	Cell envelope biogenesis, outer membrane	LEP1GSC062_1367
L231_gene3778	Scaffold66_1	23277	2872	1709	1164	UDP-Bac2Ac4Ac hydrolyzing 2-epimerase NeuC homolog	Cell envelope biogenesis, outer membrane	LEP1GSC062_1366
L231_gene3777	Scaffold66_1	23277	1624	1508	117	hypothetical protein
L231_gene3776	Scaffold66_1	23277	1497	409	1089	D-glycero-D-manno-heptose 1-phosphate guanosyltransferase	Cell envelope biogenesis, outer membrane	LEP1GSC062_1372
L231_gene4142	Scaffold75_1	16222	38	1186	1149	FIG00762751: hypothetical protein		LEP1GSC062_1373
L231_gene4143	Scaffold75_1	16222	1211	3472	2262	Legionaminic acid synthase (EC 2.5.1.56)	Cell envelope biogenesis, outer membrane	LEP1GSC062_1374
L231_gene4144	Scaffold75_1	16222	3495	4679	1185	Bacillosamine/Legionaminic acid biosynthesis aminotransferase PglE; 4-keto-6-deoxy-N-Acetyl-D-hexosaminyl-(Lipid carrier) aminotransferase	Cell envelope biogenesis, outer membrane	LEP1GSC062_1375
L231_gene4145	Scaffold75_1	16222	4684	5313	630	Legionaminic acid cytidylyltransferase (EC 2.7.7.43)	Cell envelope biogenesis, outer membrane	LEP1GSC062_1376
L231_gene4146	Scaffold75_1	16222	5386	6453	1068	alcohol dehydrogenase	Energy production and conversion	LEP1GSC062_1377
L231_gene4147	Scaffold75_1	16222	6454	7431	978	Putative molybdopterin cofactor synthesis protein A	General function prediction only	LEP1GSC062_1378
L231_gene4148	Scaffold75_1	16222	7989	8852	864	probable methyltransferase-related protein	Coenzyme metabolism	LEP1GSC062_1379
L231_gene4149	Scaffold75_1	16222	9074	10882	1809	probable carbamoyl transferase	Posttranslational modification, protein turnover, chaperones	LEP1GSC062_1380
L231_gene4150	Scaffold75_1	16222	10982	11554	573	acetyltransferase	Translation, ribosomal structure and biogenesis
L231_gene4151	Scaffold75_1	16222	11612	12184	573	hypothetical protein
L231_gene4152	Scaffold75_1	16222	12181	13086	906	hypothetical protein
L231_gene4153	Scaffold75_1	16222	13079	13810	732	DTDP-6-deoxy-L-hexose 3-O-methyltransferase
L231_gene4154	Scaffold75_1	16222	13826	15607	1782	hypothetical protein
L231_gene1676	Scaffold29_1	50584	131	304	174	Mobile element protein
L231_gene1677	Scaffold29_1	50584	727	2412	1686	hypothetical protein
L231_gene1678	Scaffold29_1	50584	2535	3302	768	3-deoxy-manno-octulosonate cytidylyltransferase (EC 2.7.7.38)	Cell envelope biogenesis, outer membrane	LEP1GSC062_1386
L231_gene1679	Scaffold29_1	50584	3321	4364	1044	oxidoreductase family protein	General function prediction only	LEP1GSC062_1387
L231_gene1680	Scaffold29_1	50584	4387	5118	732	3-oxoacyl-[acyl-carrier protein] reductase (EC 1.1.1.100)	Secondary metabolites biosynthesis, transport, and catabolism	LEP1GSC062_1388
L231_gene1681	Scaffold29_1	50584	5111	6193	1083	3-dehydroquinate synthase (EC 4.2.3.4)	Amino acid transport and metabolism	LEP1GSC062_1389
L231_gene1682	Scaffold29_1	50584	6190	7185	996	D-3-phosphoglycerate dehydrogenase (EC 1.1.1.95)	Energy production and conversion	LEP1GSC062_1391
L231_gene1683	Scaffold29_1	50584	7848	8540	693	Glucose-1-phosphate cytidylyltransferase (EC 2.7.7.33)	Cell envelope biogenesis, outer membrane	LEP1GSC062_1393
L231_gene1684	Scaffold29_1	50584	8542	9633	1092	dTDP-glucose 4,6-dehydratase (EC 4.2.1.46)	Cell envelope biogenesis, outer membrane	LEP1GSC062_1394
L231_gene1685	Scaffold29_1	50584	9636	10091	456	dTDP-4-dehydrorhamnose 3,5-epimerase (EC 5.1.3.13)	Cell envelope biogenesis, outer membrane	LEP1GSC062_1395
L231_gene1686	Scaffold29_1	50584	10088	11041	954	Putative UDP-glucose 4-epimerase	Cell envelope biogenesis, outer membrane	LEP1GSC062_1396
L231_gene1687	Scaffold29_1	50584	11049	11945	897	Beta-1,3-glucosyltransferase	Cell envelope biogenesis, outer membrane	LEP1GSC062_1397
L231_gene1688	Scaffold29_1	50584	11975	12808	834	FIG00763466: hypothetical protein	Coenzyme metabolism	LEP1GSC062_1398
L231_gene1689	Scaffold29_1	50584	12877	13686	810	Uricase (urate oxidase) (EC 1.7.3.3)	Carbohydrate transport and metabolism	LEP1GSC062_1401
L231_gene1690	Scaffold29_1	50584	13686	15788	2103	FemAB family protein	Defense mechanisms	LEP1GSC062_1402
L231_gene1691	Scaffold29_1	50584	15785	17053	1269	integral membrane protein		LEP1GSC062_1403
L231_gene1692	Scaffold29_1	50584	17152	17952	801	integral membrane protein
L231_gene1693	Scaffold29_1	50584	18156	19451	1296	integral membrane protein		LEP1GSC062_1404
L231_gene1694	Scaffold29_1	50584	19546	20676	1131	glycosyl transferase	Cell envelope biogenesis, outer membrane	LEP1GSC062_1405
L231_gene1695	Scaffold29_1	50584	20703	21737	1035	UDP-N-acetylglucosamine 4,6-dehydratase (EC 4.2.1.-)	Cell envelope biogenesis, outer membrane	LEP1GSC062_1406
L231_gene1696	Scaffold29_1	50584	21744	22850	1107	putative epimerase	Cell envelope biogenesis, outer membrane	LEP1GSC062_1407
L231_gene1697	Scaffold29_1	50584	22901	23977	1077	UDP-N-acetylglucosamine 2-epimerase (EC 5.1.3.14)	Cell envelope biogenesis, outer membrane	LEP1GSC062_1408
L231_gene1698	Scaffold29_1	50584	23988	25175	1188	Putative glycosyltransferase	Cell envelope biogenesis, outer membrane	LEP1GSC062_1409
L231_gene1699	Scaffold29_1	50584	25179	26444	1266	UDP-glucose lipid carrier transferase	Cell envelope biogenesis, outer membrane	LEP1GSC062_1410
L231_gene1700	Scaffold29_1	50584	26485	27780	1296	O-antigen polymerase		LEP1GSC062_1411
L231_gene1701	Scaffold29_1	50584	27946	29289	1344	polysaccharide biosynthesis export protein	General function prediction only	LEP1GSC062_1412
L231_gene1702	Scaffold29_1	50584	29293	30201	909	hemolysin hemolytic protein hlpA		LEP1GSC062_1413
L231_gene1703	Scaffold29_1	50584	30618	30496	123	hypothetical protein
L231_gene1704	Scaffold29_1	50584	30848	31735	888	FIG00762746: hypothetical protein		LEP1GSC062_1414
L231_gene1705	Scaffold29_1	50584	32185	33147	963	identified by sequence similarity; putative; ORF located using Blastx/Glimmer		LEP1GSC062_1416
L231_gene1706	Scaffold29_1	50584	33724	34149	426	FIG00766614: hypothetical protein		LEP1GSC062_1417
L231_gene1707	Scaffold29_1	50584	34152	34601	450	Aspartate aminotransferase (EC 2.6.1.1)	Cell envelope biogenesis, outer membrane
L231_gene1708	Scaffold29_1	50584	34711	35244	534	Aspartate aminotransferase (EC 2.6.1.1)	Cell envelope biogenesis, outer membrane	LEP1GSC062_1418
L231_gene1709	Scaffold29_1	50584	35719	36360	642	Colanic acid biosynthesis glycosyl transferase WcaE		LEP1GSC062_1419
L231_gene1710	Scaffold29_1	50584	36660	37367	708	glycosyl transferase	Cell envelope biogenesis, outer membrane	LEP1GSC062_1420
L231_gene1711	Scaffold29_1	50584	37844	39520	1677	glycosyl transferase	Cell envelope biogenesis, outer membrane	LEP1GSC062_1424
L231_gene1712	Scaffold29_1	50584	39652	39512	141	hypothetical protein
L231_gene1713	Scaffold29_1	50584	39856	39987	132	hypothetical protein
L231_gene1714	Scaffold29_1	50584	39993	40376	384	dTDP-4-dehydrorhamnose 3,5-epimerase (EC 5.1.3.13)	Cell envelope biogenesis, outer membrane	LEP1GSC062_1425
L231_gene1715	Scaffold29_1	50584	40410	41300	891	dTDP-4-dehydrorhamnose reductase (EC 1.1.1.133)	Cell envelope biogenesis, outer membrane	LEP1GSC062_1426
L231_gene1716	Scaffold29_1	50584	41297	42346	1050	dTDP-glucose 4,6-dehydratase (EC 4.2.1.46)	Cell envelope biogenesis, outer membrane	LEP1GSC062_1427
L231_gene1717	Scaffold29_1	50584	42347	43231	885	Glucose-1-phosphate thymidylyltransferase (EC 2.7.7.24)	Cell envelope biogenesis, outer membrane	LEP1GSC062_1428
L231_gene1718	Scaffold29_1	50584	43361	43531	171	hypothetical protein
L231_gene1719	Scaffold29_1	50584	43581	44549	969	glycosyl transferase family protein	General function prediction only	LEP1GSC062_1429
L231_gene1720	Scaffold29_1	50584	44555	45463	909	dTDP-rhamnosyl transferase RfbF (EC 2.-.-.-)	General function prediction only	LEP1GSC062_1430
L231_gene1721	Scaffold29_1	50584	46065	46217	153	Mobile element protein
L231_gene1722	Scaffold29_1	50584	46129	46287	159	Mobile element protein
L231_gene1723	Scaffold29_1	50584	46291	46455	165	hypothetical protein
L231_gene1724	Scaffold29_1	50584	46708	46998	291	hypothetical protein
L231_gene1725	Scaffold29_1	50584	47023	47871	849	Glycosyl transferase, family 2	General function prediction only	LEP1GSC062_1432
L231_gene1726	Scaffold29_1	50584	47929	49305	1377	divalent anion Na+ symporter	Inorganic ion transport and metabolism	LEP1GSC062_1433

## Sheet: Table S4
Supplementary Table S4. Predicted virulence factor in L. weilii serovar Manhao Heyan strain L231
Gene	query-len	query-from	query-to	Hit_def	Hit_len	hit-from	hit-to	identity	align-len	evalue
L231_gene39	483	1	327	VFG1671 (gi:28316251) orf48 - putative lysin/cadaverin transporter [Escherichia coli 536]	454	19	325	76	333	5.77377e-08
L231_gene65	300	6	106	VFG1342 (gi:22537323) cpsO - glycosyl transferase CpsO(V) [Streptococcus agalactiae 2603V/R] (VF0274)	327	4	103	45	101	1.02377e-18
L231_gene67	455	126	387	VFG0468 (gi:16765569) sspH2 - Leucine-rich repeat protein, induced by the SPI-2 regulator ssrA/B [Salmonella enterica (serovar typhimurium) LT2]	788	206	458	95	279	7.03275e-18
L231_gene68	307	47	289	VFG0468 (gi:16765569) sspH2 - Leucine-rich repeat protein, induced by the SPI-2 regulator ssrA/B [Salmonella enterica (serovar typhimurium) LT2]	788	221	436	87	243	1.45149e-16
L231_gene178	104	4	90	VFG1665 (gi:28316245) pB171ORF50 - ORF50 protein of pB171 [Escherichia coli 536]	115	15	101	34	87	9.88788e-16
L231_gene202	242	1	213	VFG1951 (gi:15792741) Cj1423c - putative sugar-phosphate nucleotidyltransferase [Campylobacter jejuni NCTC 11168] (VF0323)	221	1	214	57	224	1.33397e-09
L231_gene204	499	276	492	VFG1213 (gi:15599742) pilS - two-component sensor PilS [Pseudomonas aeruginosa PAO1] (VF0082)	530	308	523	63	223	2.55611e-19
L231_gene205	774	543	770	VFG0487 (gi:16764736) ttrS - Tetrathionate reductase complex: sensory transduction histidine kinase [Salmonella enterica (serovar typhimurium) LT2]	592	350	575	74	250	3.04435e-12
L231_gene209	399	8	397	VFG0033 (gi:33591346) bplF - lipopolysaccharide biosynthesis protein [Bordetella pertussis Tohama I] (VF0033)	410	19	409	185	408	2.86469e-99
L231_gene272	1639	1239	1449	VFG0469 (gi:16764163) slrP - leucine-rich repeat protein [Salmonella enterica (serovar typhimurium) LT2] (VF0116)	765	174	391	62	233	6.58488e-10
L231_gene309	499	84	418	VFG0580 (gi:16767510) STM4260 - membrane permease, predicted cation efflux pump [Salmonella enterica (serovar typhimurium) LT2]	425	28	393	87	389	4.91882e-06
L231_gene320	443	12	403	VFG1089 (gi:16802879) hpt - highly similar to hexose phosphate transport protein [Listeria monocytogenes (serovar 1/2a) EGD-e] (VF0264)	461	8	401	112	400	2.32879e-33
L231_gene327	276	16	202	VFG0934 (gi:26246575) entA - 2,3-dihydro-2,3-dihydroxybenzoate dehydrogenase [Escherichia coli CFT073] (VF0228)	248	3	181	52	191	5.77166e-13
L231_gene344	257	1	134	VFG1390 (gi:15608121) mprA - hypothetical protein Rv0981 [Mycobacterium tuberculosis H37Rv] (VF0298)	230	3	128	30	134	7.79349e-09
L231_gene375	199	7	186	VFG0121 (gi:15595959) algU - alginate biosynthesis protein AlgZ/FimS [Pseudomonas aeruginosa PAO1] (VF0091)	193	1	182	53	184	2.42552e-21
L231_gene379	234	7	232	VFG1563 (gi:23954247) orf29 - hypothetical protein [Escherichia coli 536]	239	2	232	91	231	5.55277e-44
L231_gene416	309	68	284	VFG1996 (gi:52841453) flgG - flagellar basal body rod protein FlgG [Legionella pneumophila Philadelphia 1] (VF0157)	261	12	251	63	243	9.41543e-15
L231_gene422	260	72	254	VFG1484 (gi:24528015) l7094 - ORF B protein [Escherichia coli 536]	225	16	209	51	196	1.83961e-10
L231_gene453	260	1	246	VFG2009 (gi:52842008) motA - flagellar motor protein MotA [Legionella pneumophila Philadelphia 1] (VF0157)	257	1	244	74	246	4.071e-33
L231_gene454	275	2	250	VFG2008 (gi:52842007) motB - flagellar motor protein MotB [Legionella pneumophila Philadelphia 1] (VF0157)	273	9	240	61	251	3.25685e-12
L231_gene455	174	82	174	VFG1925 (gi:15792726) fliL - possible flagellar protein [Campylobacter jejuni NCTC 11168] (VF0114)	178	88	178	28	94	2.62072e-06
L231_gene494	488	9	135	VFG0119 (gi:15600454) algR - alginate biosynthesis regulatory protein AlgR [Pseudomonas aeruginosa PAO1] (VF0091)	248	2	123	49	130	1.37956e-10
L231_gene503	155	12	135	VFG1227 (gi:15595607) pilI - twitching motility protein PilI [Pseudomonas aeruginosa PAO1] (VF0082)	178	40	162	29	128	1.39402e-06
L231_gene505	353	7	342	VFG0133 (gi:15598747) algA - phosphomannose isomerase / guanosine 5'-diphospho-D-mannose pyrophosphorylase [Pseudomonas aeruginosa PAO1] (VF0091)	481	2	346	118	350	1.41648e-53
L231_gene572	473	18	394	VFG0130 (gi:15598744) algI - alginate o-acetyltransferase AlgI [Pseudomonas aeruginosa PAO1] (VF0091)	520	19	384	140	380	6.07392e-62
L231_gene592	787	425	654	VFG0104 (gi:15640857) acfB - accessory colonization factor AcfB [Vibrio cholerae N16961] (VF0127)	626	301	520	61	234	3.36913e-15
L231_gene634	557	308	540	VFG0584 (gi:16767514) yjcC - putative diguanylate cyclase/phosphodiesterase [Salmonella enterica (serovar typhimurium) LT2]	533	275	507	61	234	4.21141e-25
L231_gene667	436	23	406	VFG0031 (gi:33591344) bplH - putative glycosyl transferase [Bordetella pertussis Tohama I] (VF0033)	390	34	379	92	403	2.29466e-16
L231_gene683	371	71	351	VFG1964 (gi:15792754) Cj1436c - putative aminotransferase [Campylobacter jejuni NCTC 11168] (VF0323)	390	93	370	66	291	1.44574e-08
L231_gene687	587	86	547	VFG2220 (gi:17988169) pgm - phosphoglucomutase [Brucella melitensis 16M] (VF0367)	566	72	521	119	490	5.68322e-10
L231_gene690	135	13	129	VFG1226 (gi:15595606) pilH - twitching motility protein PilH [Pseudomonas aeruginosa PAO1] (VF0082)	121	3	119	36	121	4.61828e-09
L231_gene693	848	21	835	VFG0562 (gi:16766215) mutS - methyl-directed mismatch repair, recognize exocyclic adducts of guanosine [Salmonella enterica (serovar typhimurium) LT2]	855	12	846	295	856	3.50891e-135
L231_gene712	405	20	248	VFG1604 (gi:23954287) orf70 - hypothetical protein [Escherichia coli 536]	392	17	240	53	234	3.02136e-09
L231_gene716	473	27	383	VFG0130 (gi:15598744) algI - alginate o-acetyltransferase AlgI [Pseudomonas aeruginosa PAO1] (VF0091)	520	28	375	125	360	7.23922e-61
L231_gene727	305	4	209	VFG0526 (gi:16766168) sitB - Salmonella iron transporter: fur regulated [Salmonella enterica (serovar typhimurium) LT2]	273	5	214	66	213	1.06322e-23
L231_gene735	577	73	485	VFG0679 (gi:6470206) dep/capD - <gamma>-glutamyltranspeptidase [Bacillus anthracis] (VF0141)	466	7	371	134	416	3.79093e-42
L231_gene736	745	166	716	VFG0080 (gi:16803037) clpE - ATP-dependent protease [Listeria monocytogenes (serovar 1/2a) EGD-e] (VF0073)	724	93	698	265	609	1.19541e-140
L231_gene750	516	46	289	VFG1285 (gi:21284315) icaA - intercellular adhesion protein A [Staphylococcus aureus MW2] (VF0014)	412	36	270	70	248	1.9712e-18
L231_gene795	332	8	314	VFG0670 (gi:24111748) gtrB - bactoprenol glucosyl transferase [Shigella flexneri (serotype 2a) 301] (VF0124)	309	3	302	107	307	3.58108e-58
L231_gene802	434	56	219	VFG1604 (gi:23954287) orf70 - hypothetical protein [Escherichia coli 536]	392	43	204	42	165	4.20268e-10
L231_gene874	149	10	134	VFG1688 (gi:28316268) orf65 - putative MarR-family transcriptional regulator [Escherichia coli 536]	174	34	157	41	127	3.62641e-11
L231_gene885	160	1	153	VFG0320 (gi:15646084) kdtB - lipopolysaccharide core biosynthesis protein (kdtB) [Helicobacter pylori 26695] (VF0056)	157	1	157	65	157	9.76567e-31
L231_gene916	609	77	592	VFG0841 (gi:3822163) hlyB - hemolysin transport protein [Escherichia coli O157:H7 EDL933] (VF0207)	706	164	679	173	529	6.20876e-65
L231_gene920	680	156	584	VFG0524 (gi:16766165) fhlA - formate hydrogen-lyase transcriptional activator for fdhF, hyc and hyp operons (EBP family) [Salmonella enterica (serovar typhimurium) LT2]	692	188	624	172	445	2.74586e-78
L231_gene923	221	34	214	VFG1062 (gi:15808742) orf46 - unknown [Shigella flexneri (serotype 2a) YSH6000]	290	37	221	50	198	1.56027e-07
L231_gene950	462	57	262	VFG0613 (gi:24114942) SF3713 - orf, partial conserved hypothetical protein [Shigella flexneri (serotype 2a) 301]	323	60	280	73	221	1.01636e-28
L231_gene951	163	5	139	VFG1700 (gi:26249398) c3563 - Unknown protein encoded by ISEc8 within prophage [Escherichia coli CFT073]	372	165	314	47	152	6.05085e-16
L231_gene956	760	448	754	VFG1472 (gi:24528004) ORF21 - putative FMN-dependent dehydrogenase [Escherichia coli 536]	405	81	405	95	336	1.29093e-22
L231_gene962	257	44	255	VFG1384 (gi:15607641) proC - proC [Mycobacterium tuberculosis H37Rv]	295	54	290	89	238	1.32053e-31
L231_gene967	419	53	419	VFG0330 (gi:16272595) kdtA - 3-deoxy-d-manno-octulosonic-acid transferase [Haemophilus influenzae Rd] (VF0044)	427	53	423	96	384	1.11769e-24
L231_gene997	436	1	352	VFG0122 (gi:15598736) algD - GDP-mannose 6-dehydrogenase AlgD [Pseudomonas aeruginosa PAO1] (VF0091)	436	1	353	128	362	4.53625e-54
L231_gene998	431	39	235	VFG2228 (gi:17987699) wzt - O-antigen export system ATP-binding protein [Brucella melitensis 16M] (VF0367)	252	48	244	84	197	1.68908e-45
L231_gene1000	232	91	223	VFG1119 (gi:15641789) radC - DNA repair protein RadC, putative [Vibrio cholerae N16961]	158	23	156	34	134	9.68213e-10
L231_gene1027	120	1	118	VFG1226 (gi:15595606) pilH - twitching motility protein PilH [Pseudomonas aeruginosa PAO1] (VF0082)	121	1	119	40	121	6.66747e-11
L231_gene1028	355	169	331	VFG1232 (gi:15595611) chpB - probable methylesterase [Pseudomonas aeruginosa PAO1] (VF0082)	343	154	313	45	163	2.1909e-13
L231_gene1030	165	6	124	VFG1227 (gi:15595607) pilI - twitching motility protein PilI [Pseudomonas aeruginosa PAO1] (VF0082)	178	18	133	30	119	3.46709e-07
L231_gene1064	306	117	226	VFG2158 (gi:16802971) lmo0931 - lipoate protein ligase [Listeria monocytogenes (serovar 1/2a) EGD-e] (VF0347)	331	66	164	42	110	1.70998e-11
L231_gene1076	276	4	205	VFG0934 (gi:26246575) entA - 2,3-dihydro-2,3-dihydroxybenzoate dehydrogenase [Escherichia coli CFT073] (VF0228)	248	6	201	57	202	3.58406e-16
L231_gene1092	356	3	261	VFG1206 (gi:15677997) fbpC - iron(III) ABC transporter, ATP-binding protein [Neisseria meningitidis MC58 (serogroup B)] (VF0272)	352	5	266	97	266	7.0023e-47
L231_gene1093	279	18	268	VFG0249 (gi:15677998) fbpB - iron(III) ABC transporter, permease protein [Neisseria meningitidis MC58 (serogroup B)] (VF0272)	505	9	245	65	258	3.46826e-09
L231_gene1094	278	57	259	VFG0343 (gi:16272072) hitB - iron(III) ABC transporter, permease protein [Haemophilus influenzae Rd] (VF0268)	473	271	460	51	206	1.86112e-09
L231_gene1095	315	60	194	VFG0105 (gi:15640858) acfC - accessory colonization factor AcfC [Vibrio cholerae N16961] (VF0127)	256	71	194	40	135	9.44894e-06
L231_gene1105	336	6	318	VFG1398 (gi:15609329) trpD - trpD [Mycobacterium tuberculosis H37Rv]	370	30	341	104	317	6.45406e-38
L231_gene1115	678	44	222	VFG0107 (gi:15641468) ctxA - cholera enterotoxin, A subunit [Vibrio cholerae N16961] (VF0128)	258	21	212	67	194	7.83601e-18
L231_gene1124	298	62	260	VFG1040 (gi:15808720) shf - putative protein Shf [Shigella flexneri (serotype 2a) YSH6000]	255	10	225	64	228	3.54722e-17
L231_gene1127	495	3	493	VFG1668 (gi:28316248) orf45 - putative lysil-tRNA synthetase LysU [Escherichia coli 536]	498	7	495	243	496	3.30242e-138
L231_gene1149	258	15	203	VFG0934 (gi:26246575) entA - 2,3-dihydro-2,3-dihydroxybenzoate dehydrogenase [Escherichia coli CFT073] (VF0228)	248	6	183	50	197	2.67203e-08
L231_gene1152	377	6	140	VFG0670 (gi:24111748) gtrB - bactoprenol glucosyl transferase [Shigella flexneri (serotype 2a) 301] (VF0124)	309	3	149	48	148	2.82774e-10
L231_gene1171	197	19	190	VFG0077 (gi:16804506) clpP - ATP-dependent Clp protease proteolytic subunit [Listeria monocytogenes (serovar 1/2a) EGD-e] (VF0074)	198	20	189	76	172	8.7176e-41
L231_gene1177	156	6	130	VFG1386 (gi:15607897) phoP - phoP [Mycobacterium tuberculosis H37Rv] (VF0286)	247	23	138	35	125	2.7486e-09
L231_gene1202	498	2	176	VFG1206 (gi:15677997) fbpC - iron(III) ABC transporter, ATP-binding protein [Neisseria meningitidis MC58 (serogroup B)] (VF0272)	352	5	199	66	196	6.7666e-20
L231_gene1213	255	25	255	VFG0907 (gi:26249408) hlyB - Hemolysin B [Escherichia coli CFT073] (VF0225)	707	484	707	62	236	1.84843e-12
L231_gene1230	106	3	83	VFG1587 (gi:23954270) orf53 - hypothetical protein [Escherichia coli 536]	133	10	91	30	84	2.59833e-06
L231_gene1291	408	34	262	VFG1965 (gi:15792755) Cj1437c - putative aminotransferase [Campylobacter jejuni NCTC 11168] (VF0323)	367	26	232	55	230	2.27787e-08
L231_gene1295	483	191	464	VFG0515 (gi:16764765) ssaN - Secretion system apparatus: homology with the YscN family of proteins [Salmonella enterica (serovar typhimurium) LT2] (VF0321)	433	115	383	80	286	7.09032e-19
L231_gene1317	100	11	99	VFG0605 (gi:24114934) SF3705 - putative transposase [Shigella flexneri (serotype 2a) 301]	222	120	210	30	91	8.10937e-08
L231_gene1336	261	59	188	VFG0934 (gi:26246575) entA - 2,3-dihydro-2,3-dihydroxybenzoate dehydrogenase [Escherichia coli CFT073] (VF0228)	248	51	180	35	130	5.56791e-08
L231_gene1346	353	254	349	VFG1257 (gi:15596641) fliN - flagellar motor switch protein FliN [Pseudomonas aeruginosa PAO1] (VF0273)	157	60	154	50	96	2.5609e-25
L231_gene1348	246	21	245	VFG1915 (gi:15792158) fliP - flagellar biosynthesis protein [Campylobacter jejuni NCTC 11168] (VF0114)	244	21	242	104	225	1.92952e-57
L231_gene1349	87	1	81	VFG2339 (gi:123442775) fliQ - flagellar biosynthetic protein FliQ [Yersinia enterocolitica 8081] (VF0394)	89	1	81	37	81	3.72689e-11
L231_gene1350	260	10	229	VFG1918 (gi:15792503) fliR - flagellar biosynthetic protein [Campylobacter jejuni NCTC 11168] (VF0114)	255	14	228	76	220	9.62866e-28
L231_gene1351	438	90	429	VFG1262 (gi:15596646) flhB - flagellar biosynthetic protein FlhB [Pseudomonas aeruginosa PAO1] (VF0273)	378	8	346	132	352	2.50544e-49
L231_gene1352	707	18	679	VFG1263 (gi:15596649) flhA - flagellar biosynthesis protein FlhA [Pseudomonas aeruginosa PAO1] (VF0273)	707	29	692	270	678	6.35875e-127
L231_gene1353	432	221	414	VFG1895 (gi:15791456) flhF - flagellar biosynthesis protein [Campylobacter jejuni NCTC 11168] (VF0114)	484	281	474	66	198	8.31352e-26
L231_gene1354	303	17	256	VFG1265 (gi:15596651) fleN - flagellar synthesis regulator FleN [Pseudomonas aeruginosa PAO1] (VF0273)	280	1	240	90	241	1.61767e-41
L231_gene1357	266	29	256	VFG2319 (gi:123442749) fliA - RNA polymerase sigma factor for flagellar operon [Yersinia enterocolitica 8081] (VF0394)	240	13	236	95	228	1.68642e-47
L231_gene1368	857	1	856	VFG0079 (gi:16802278) clpC - endopeptidase Clp ATP-binding chain C [Listeria monocytogenes (serovar 1/2a) EGD-e] (VF0072)	820	1	802	398	869	0
L231_gene1372	492	12	121	VFG2044 (gi:33592926) bvgA - virulence factors transcription regulator [Bordetella pertussis Tohama I] (VF0336)	209	3	111	29	111	2.37859e-07
L231_gene1381	545	116	453	VFG0468 (gi:16765569) sspH2 - Leucine-rich repeat protein, induced by the SPI-2 regulator ssrA/B [Salmonella enterica (serovar typhimurium) LT2]	788	162	458	111	339	3.4824e-16
L231_gene1392	309	19	246	VFG0680 (gi:6470207) capA - CapA [Bacillus anthracis] (VF0141)	411	85	321	73	256	7.56387e-22
L231_gene1396	150	11	126	VFG1226 (gi:15595606) pilH - twitching motility protein PilH [Pseudomonas aeruginosa PAO1] (VF0082)	121	4	107	33	116	6.27074e-09
L231_gene1435	436	33	352	VFG0323 (gi:15645486) lpxB - lipid A disaccharide synthetase (lpxB) [Helicobacter pylori 26695] (VF0056)	360	2	288	91	327	5.31895e-23
L231_gene1455	388	53	385	VFG1242 (gi:15596281) flgI - flagellar P-ring protein precursor FlgI [Pseudomonas aeruginosa PAO1] (VF0273)	369	24	366	135	359	5.50965e-52
L231_gene1458	292	28	285	VFG1240 (gi:15596279) flgG - flagellar basal-body rod protein FlgG [Pseudomonas aeruginosa PAO1] (VF0273)	261	1	255	131	258	1.41316e-72
L231_gene1460	294	6	213	VFG1392 (gi:15608361) sigE - sigE [Mycobacterium tuberculosis H37Rv] (VF0295)	257	49	257	59	228	2.16967e-08
L231_gene1464	278	12	189	VFG1027 (gi:15808707) oxa-1 - beta-lactamase Oxa-1 [Shigella flexneri (serotype 2a) YSH6000]	276	23	199	46	192	8.93345e-09
L231_gene1494	473	3	473	VFG1399 (gi:15609357) glnA1 - glnA1 [Mycobacterium tuberculosis H37Rv]	478	4	478	231	477	8.47438e-122
L231_gene1517	636	14	332	VFG2342 (gi:123442778) flgK - flagellar hook-associated protein 1 [Yersinia enterocolitica 8081] (VF0394)	554	12	330	97	331	2.72479e-29
L231_gene1518	421	1	201	VFG1245 (gi:15596284) flgL - flagellar hook-associated protein type 3 FlgL [Pseudomonas aeruginosa PAO1] (VF0273)	439	1	183	51	201	3.65679e-14
L231_gene1520	72	1	42	VFG1886 (gi:52842308) csrA - carbon storage regulator RsmA [Legionella pneumophila Philadelphia 1] (VF0261)	78	13	54	21	42	3.39971e-09
L231_gene1529	322	9	235	VFG1955 (gi:15792745) Cj1427c - putative sugar-nucleotide epimerase/dehydratease [Campylobacter jejuni NCTC 11168] (VF0323)	313	3	238	66	241	1.61611e-11
L231_gene1548	293	41	277	VFG0918 (gi:26250135) chuT - Putative Periplasmic binding protein [Escherichia coli CFT073] (VF0227)	330	77	314	55	246	7.29922e-09
L231_gene1549	654	90	622	VFG1817 (gi:15609521) mbtA - mbtA [Mycobacterium tuberculosis H37Rv] (VF0299)	565	55	552	138	547	4.80853e-23
L231_gene1552	403	73	397	VFG2224 (gi:17987687) wbkA - mannosyltransferase [Brucella melitensis 16M] (VF0367)	372	41	358	90	339	3.94406e-18
L231_gene1560	284	22	105	VFG1234 (gi:15595613) chpD - probable transcriptional regulator [Pseudomonas aeruginosa PAO1] (VF0082)	264	178	260	26	84	2.344e-07
L231_gene1565	321	2	170	VFG1310 (gi:21281866) cap8N - capsular polysaccharide synthesis enzyme Cap8N [Staphylococcus aureus MW2] (VF0003)	295	4	162	53	183	4.41827e-10
L231_gene1567	367	18	367	VFG2226 (gi:17987697) per - perosamine synthetase [Brucella melitensis 16M] (VF0367)	380	15	373	100	364	2.04557e-29
L231_gene1590	51	6	44	VFG0628 (gi:24114230) SF2966 - orf, partial conserved hypothetical protein [Shigella flexneri (serotype 2a) 301]	121	67	105	21	39	3.44741e-07
L231_gene1610	300	9	291	VFG2025 (gi:15792459) htrB - putative lipid A biosynthesis lauroyl acyltransferase [Campylobacter jejuni NCTC 11168] (VF0326)	295	7	285	73	297	3.16152e-14
L231_gene1635	242	9	238	VFG2008 (gi:52842007) motB - flagellar motor protein MotB [Legionella pneumophila Philadelphia 1] (VF0157)	273	7	234	57	238	6.6166e-11
L231_gene1639	395	81	258	VFG1604 (gi:23954287) orf70 - hypothetical protein [Escherichia coli 536]	392	71	252	43	183	5.51468e-12
L231_gene1646	129	1	114	VFG1889 (gi:52842852) letA - response regulator GacA [Legionella pneumophila Philadelphia 1] (VF0262)	225	8	110	33	114	1.58132e-07
L231_gene1671	258	3	194	VFG1349 (gi:22537330) cpsD - cpsD protein [Streptococcus agalactiae 2603V/R] (VF0274)	229	36	209	50	194	1.60573e-09
L231_gene1679	347	2	254	VFG0038 (gi:33591351) bplA - probable oxidoreductase [Bordetella pertussis Tohama I] (VF0033)	350	9	266	54	260	3.07273e-10
L231_gene1680	243	5	239	VFG0934 (gi:26246575) entA - 2,3-dihydro-2,3-dihydroxybenzoate dehydrogenase [Escherichia coli CFT073] (VF0228)	248	3	243	79	245	1.65816e-28
L231_gene1683	230	1	229	VFG2377 (gi:123443295) ddhA - glucose-1-phosphate cytidylyltransferase [Yersinia enterocolitica 8081] (VF0392)	261	29	259	118	231	1.60196e-69
L231_gene1684	363	3	356	VFG2376 (gi:123443294) ddhB - CDP-glucose 4,6-dehydratase [Yersinia enterocolitica 8081] (VF0392)	357	4	357	171	360	5.94197e-96
L231_gene1686	317	1	256	VFG0430 (gi:16763122) tviC - Vi polysaccharide biosynthesis protein, epimerase [Salmonella enterica (serovar typhi) CT18] (VF0101)	348	13	280	71	275	2.91253e-08
L231_gene1687	298	5	298	VFG2368 (gi:123443286) wbcG - putative glycosyltransferase [Yersinia enterocolitica 8081] (VF0392)	288	7	279	80	303	7.63857e-19
L231_gene1689	269	30	222	VFG1040 (gi:15808720) shf - putative protein Shf [Shigella flexneri (serotype 2a) YSH6000]	255	19	213	50	202	7.52422e-09
L231_gene1694	376	258	373	VFG0031 (gi:33591344) bplH - putative glycosyl transferase [Bordetella pertussis Tohama I] (VF0033)	390	260	378	32	121	1.265e-10
L231_gene1695	344	1	333	VFG1301 (gi:21281857) cap8E - capsular polysaccharide synthesis enzyme Cap8E [Staphylococcus aureus MW2] (VF0003)	342	1	332	224	333	4.79193e-136
L231_gene1696	368	1	366	VFG1302 (gi:21281858) cap8F - capsular polysaccharide synthesis enzyme Cap8F [Staphylococcus aureus MW2] (VF0003)	369	1	369	164	370	3.00671e-94
L231_gene1697	358	1	357	VFG1303 (gi:21281859) cap8G - capsular polysaccharide synthesis enzyme Cap8G [Staphylococcus aureus MW2] (VF0003)	374	19	374	191	357	4.48524e-112
L231_gene1698	395	1	382	VFG1370 (gi:15900280) cps4F - capsular polysaccharide biosynthesis protein Cps4F [Streptococcus pneumoniae TIGR4] (VF0144)	409	1	390	109	409	1.00991e-25
L231_gene1699	421	233	421	VFG1309 (gi:21281865) cap8M - capsular polysaccharide synthesis enzyme Cap8M [Staphylococcus aureus MW2] (VF0003)	185	1	184	72	189	6.80154e-32
L231_gene1701	447	8	431	VFG2372 (gi:123443290) wzx - RfbX [Yersinia enterocolitica 8081] (VF0392)	429	11	429	128	429	2.29054e-42
L231_gene1707	149	4	149	VFG2226 (gi:17987697) per - perosamine synthetase [Brucella melitensis 16M] (VF0367)	380	13	159	56	147	1.43092e-24
L231_gene1708	177	1	158	VFG0036 (gi:33591349) bplC - lipopolysaccharide biosynthesis protein [Bordetella pertussis Tohama I] (VF0033)	366	186	345	44	163	5.386e-13
L231_gene1711	558	10	128	VFG1342 (gi:22537323) cpsO - glycosyl transferase CpsO(V) [Streptococcus agalactiae 2603V/R] (VF0274)	327	3	117	43	119	5.91467e-12
L231_gene1714	127	1	118	VFG2375 (gi:123443293) wbcA - putative epimerase [Yersinia enterocolitica 8081] (VF0392)	174	62	173	38	118	1.03803e-14
L231_gene1716	349	2	328	VFG0430 (gi:16763122) tviC - Vi polysaccharide biosynthesis protein, epimerase [Salmonella enterica (serovar typhi) CT18] (VF0101)	348	16	342	100	352	3.03411e-22
L231_gene1717	294	2	202	VFG0964 (gi:15675935) hasC - UDP-glucose pyrophosphorylase [Streptococcus pyogenes SF370] (VF0244)	304	3	236	64	234	5.89147e-16
L231_gene1719	322	1	265	VFG1342 (gi:22537323) cpsO - glycosyl transferase CpsO(V) [Streptococcus agalactiae 2603V/R] (VF0274)	327	1	262	64	288	6.85276e-07
L231_gene1742	494	18	382	VFG0130 (gi:15598744) algI - alginate o-acetyltransferase AlgI [Pseudomonas aeruginosa PAO1] (VF0091)	520	19	377	144	374	1.07343e-63
L231_gene1772	149	19	124	VFG2325 (gi:123442755) fliS - flagellar protein FliS [Yersinia enterocolitica 8081] (VF0394)	132	19	125	39	111	1.09943e-12
L231_gene1773	208	71	188	VFG2230 (gi:17987701) wbkC - GDP-mannose 4,6-dehydratase / GDP-4-amino-4,6-dideoxy-D-mannose formyltransferase [Brucella melitensis 16M] (VF0367)	259	65	183	35	123	6.93333e-11
L231_gene1780	472	25	424	VFG0130 (gi:15598744) algI - alginate o-acetyltransferase AlgI [Pseudomonas aeruginosa PAO1] (VF0091)	520	26	419	139	416	2.26798e-55
L231_gene1795	235	13	195	VFG0934 (gi:26246575) entA - 2,3-dihydro-2,3-dihydroxybenzoate dehydrogenase [Escherichia coli CFT073] (VF0228)	248	2	181	52	192	4.77355e-12
L231_gene1806	396	22	339	VFG2224 (gi:17987687) wbkA - mannosyltransferase [Brucella melitensis 16M] (VF0367)	372	1	307	98	330	4.24677e-32
L231_gene1817	256	1	249	VFG0934 (gi:26246575) entA - 2,3-dihydro-2,3-dihydroxybenzoate dehydrogenase [Escherichia coli CFT073] (VF0228)	248	1	236	75	263	3.47063e-17
L231_gene1819	323	7	320	VFG0332 (gi:16273039) rfaD - ADP-L-glycero-D-mannoheptose-6-epimerase [Haemophilus influenzae Rd] (VF0044)	308	3	308	130	316	1.38915e-58
L231_gene1838	311	24	295	VFG1028 (gi:15808708) intI1 - Tn21 integrase IntI1 [Shigella flexneri (serotype 2a) YSH6000]	337	24	317	87	312	4.18927e-18
L231_gene1861	158	1	143	VFG0180 (gi:15598297) xcpT - general secretion pathway protein G [Pseudomonas aeruginosa PAO1] (VF0084)	148	1	143	60	145	5.07394e-21
L231_gene1862	408	1	403	VFG0181 (gi:15598298) xcpS - general secretion pathway protein F [Pseudomonas aeruginosa PAO1] (VF0084)	405	1	402	119	408	1.32722e-58
L231_gene1863	557	87	557	VFG2048 (gi:82778252) gspE - putative type II secretion protein [Shigella dysenteriae Sd197] (VF0333)	497	15	494	230	484	2.28063e-126
L231_gene1864	601	95	575	VFG2047 (gi:82778251) gspD - putative type II secretion protein [Shigella dysenteriae Sd197] (VF0333)	611	76	571	158	522	1.15599e-54
L231_gene1882	315	62	231	VFG2230 (gi:17987701) wbkC - GDP-mannose 4,6-dehydratase / GDP-4-amino-4,6-dideoxy-D-mannose formyltransferase [Brucella melitensis 16M] (VF0367)	259	59	226	43	171	1.2963e-08
L231_gene1885	446	2	438	VFG1214 (gi:15599743) pilR - two-component response regulator PilR [Pseudomonas aeruginosa PAO1] (VF0082)	445	5	444	161	443	2.99853e-82
L231_gene1886	596	289	595	VFG1701 (gi:26249399) c3564 - Hypothetical protein [Escherichia coli CFT073]	490	184	490	74	335	3.98609e-10
L231_gene1890	241	1	228	VFG1206 (gi:15677997) fbpC - iron(III) ABC transporter, ATP-binding protein [Neisseria meningitidis MC58 (serogroup B)] (VF0272)	352	1	230	73	232	4.31161e-28
L231_gene1896	337	13	331	VFG0331 (gi:16273426) rfaE - ADP-heptose synthase [Haemophilus influenzae Rd] (VF0044)	476	5	314	131	319	1.81176e-59
L231_gene1900	434	1	393	VFG1857 (gi:52840983) iraAB - IraAB [Legionella pneumophila Philadelphia 1] (VF0293)	502	1	447	114	454	1.22591e-29
L231_gene1903	283	2	176	VFG1854 (gi:52841570) flaA - flagellin [Legionella pneumophila Philadelphia 1] (VF0157)	475	4	173	72	175	9.72057e-34
L231_gene1909	282	2	174	VFG1854 (gi:52841570) flaA - flagellin [Legionella pneumophila Philadelphia 1] (VF0157)	475	4	170	75	173	6.4768e-36
L231_gene1930	287	1	285	VFG1912 (gi:15792046) flgG2 - putative flagellar basal-body rod protein [Campylobacter jejuni NCTC 11168] (VF0114)	270	1	266	94	299	1.02664e-27
L231_gene1958	444	13	431	VFG1036 (gi:15808716) tetA(B) - tetracycline resistance protein TetA(B) [Shigella flexneri (serotype 2a) YSH6000]	401	1	382	113	431	1.50067e-33
L231_gene1972	244	4	242	VFG2009 (gi:52842008) motA - flagellar motor protein MotA [Legionella pneumophila Philadelphia 1] (VF0157)	257	5	244	84	245	7.7872e-38
L231_gene1983	260	2	222	VFG1206 (gi:15677997) fbpC - iron(III) ABC transporter, ATP-binding protein [Neisseria meningitidis MC58 (serogroup B)] (VF0272)	352	5	219	75	223	1.47272e-29
L231_gene2002	224	96	214	VFG1443 (gi:7188818) ompA - outer membrane protein A [Escherichia coli] (VF0236)	346	216	344	42	132	3.4601e-08
L231_gene2029	193	18	180	VFG1404 (gi:15609565) ahpC - ahpC [Mycobacterium tuberculosis H37Rv] (VF0306)	195	32	187	63	163	1.85822e-30
L231_gene2042	381	3	172	VFG0670 (gi:24111748) gtrB - bactoprenol glucosyl transferase [Shigella flexneri (serotype 2a) 301] (VF0124)	309	2	168	39	170	1.9707e-07
L231_gene2049	404	156	399	VFG0584 (gi:16767514) yjcC - putative diguanylate cyclase/phosphodiesterase [Salmonella enterica (serovar typhimurium) LT2]	533	275	516	65	244	1.87948e-24
L231_gene2050	509	149	376	VFG1213 (gi:15599742) pilS - two-component sensor PilS [Pseudomonas aeruginosa PAO1] (VF0082)	530	305	521	60	236	1.24976e-08
L231_gene2051	152	10	139	VFG1390 (gi:15608121) mprA - hypothetical protein Rv0981 [Mycobacterium tuberculosis H37Rv] (VF0298)	230	2	117	36	130	3.03821e-09
L231_gene2072	420	70	384	VFG0079 (gi:16802278) clpC - endopeptidase Clp ATP-binding chain C [Listeria monocytogenes (serovar 1/2a) EGD-e] (VF0072)	820	499	776	85	331	2.40648e-08
L231_gene2073	197	1	190	VFG0077 (gi:16804506) clpP - ATP-dependent Clp protease proteolytic subunit [Listeria monocytogenes (serovar 1/2a) EGD-e] (VF0074)	198	1	190	116	190	4.98408e-70
L231_gene2077	387	17	302	VFG0919 (gi:26250136) chuW - Putative oxygen independent coproporphyrinogen III oxidase [Escherichia coli CFT073] (VF0227)	445	60	342	70	292	1.7815e-21
L231_gene2088	99	2	92	VFG1123 (gi:15641793) VC1790 - transposase OrfAB, subunit A [Vibrio cholerae N16961]	114	16	106	28	95	4.17329e-06
L231_gene2089	266	1	261	VFG1706 (gi:26249410) c3575 - Transposase insF for insertion sequence IS3A/B/C/D/E/fA [Escherichia coli CFT073]	272	1	263	97	264	2.51784e-46
L231_gene2109	259	3	259	VFG1676 (gi:28316256) orf53 - hypothetical protein [Escherichia coli 536]	272	19	267	71	264	5.17928e-18
L231_gene2130	544	324	505	VFG1206 (gi:15677997) fbpC - iron(III) ABC transporter, ATP-binding protein [Neisseria meningitidis MC58 (serogroup B)] (VF0272)	352	9	209	57	201	1.69649e-14
L231_gene2132	618	520	617	VFG1931 (gi:15792793) cadF - outer membrane fibronectin-binding protein [Campylobacter jejuni NCTC 11168] (VF0322)	319	223	319	39	98	6.73699e-15
L231_gene2138	182	8	163	VFG1049 (gi:15808729) fecI - FecI [Shigella flexneri (serotype 2a) YSH6000]	173	14	160	46	161	7.29033e-11
L231_gene2143	305	2	215	VFG1206 (gi:15677997) fbpC - iron(III) ABC transporter, ATP-binding protein [Neisseria meningitidis MC58 (serogroup B)] (VF0272)	352	5	226	74	222	7.47824e-29
L231_gene2154	195	78	182	VFG1443 (gi:7188818) ompA - outer membrane protein A [Escherichia coli] (VF0236)	346	223	317	33	106	3.47042e-06
L231_gene2157	256	14	200	VFG0934 (gi:26246575) entA - 2,3-dihydro-2,3-dihydroxybenzoate dehydrogenase [Escherichia coli CFT073] (VF0228)	248	10	192	47	188	2.14161e-13
L231_gene2163	349	172	314	VFG2224 (gi:17987687) wbkA - mannosyltransferase [Brucella melitensis 16M] (VF0367)	372	192	330	40	146	4.07491e-12
L231_gene2164	353	177	298	VFG2224 (gi:17987687) wbkA - mannosyltransferase [Brucella melitensis 16M] (VF0367)	372	193	311	35	125	5.14691e-06
L231_gene2166	317	2	305	VFG2365 (gi:123443283) gmd - GDP-mannose 4,6-dehydratase [Yersinia enterocolitica 8081] (VF0392)	372	3	340	96	345	1.27942e-25
L231_gene2172	459	355	458	VFG1931 (gi:15792793) cadF - outer membrane fibronectin-binding protein [Campylobacter jejuni NCTC 11168] (VF0322)	319	216	318	39	104	2.19522e-13
L231_gene2187	613	135	604	VFG1269 (gi:33591935) cyaB - cyclolysin secretion ATP-binding protein [Bordetella pertussis Tohama I] (VF0028)	712	241	707	159	470	2.75467e-74
L231_gene2189	473	189	457	VFG0368 (gi:16122164) ybtS - putative salicylate synthetase [Yersinia pestis CO92] (VF0136)	434	161	428	88	270	6.99393e-36
L231_gene2193	393	6	126	VFG1823 (gi:15609519) mbtC - mbtC [Mycobacterium tuberculosis H37Rv] (VF0299)	444	51	213	46	163	4.45416e-07
L231_gene2205	647	326	522	VFG1042 (gi:15808722) fecE - ATP-binding protein FecE [Shigella flexneri (serotype 2a) YSH6000]	255	1	216	60	225	4.34526e-13
L231_gene2211	309	1	210	VFG0344 (gi:16272073) hitC - iron(III) ABC transporter, ATP-binding protein [Haemophilus influenzae Rd] (VF0268)	351	6	220	61	217	3.9161e-19
L231_gene2232	235	13	232	VFG0700 (gi:30962648) bsc1 - bifunctional; ribulose 5-phosphate reductase; CDP-ribitol pyrophosphorylase [Haemophilus influenzae 1007] (VF0043)	474	9	233	66	228	2.57076e-17
L231_gene2242	197	6	190	VFG1721 (gi:26249435) c3600 - Hypothetical protein [Escherichia coli CFT073]	186	2	185	48	191	2.05782e-13
L231_gene2249	497	7	299	VFG1798 (gi:46588) hlb - beta-hemolysin [Staphylococcus aureus] (VF0002)	330	40	328	114	297	8.31054e-51
L231_gene2259	813	396	801	VFG2045 (gi:33592925) bvgS - virulence sensor protein [Bordetella pertussis Tohama I] (VF0336)	1238	687	1092	144	412	4.01179e-57
L231_gene2344	143	24	122	VFG2351 (gi:123442787) flgB - flagellar basal-body rod protein FlgB [Yersinia enterocolitica 8081] (VF0394)	137	22	116	29	103	3.72711e-07
L231_gene2345	153	1	152	VFG1906 (gi:15791888) flgC - flagellar basal-body rod protein [Campylobacter jejuni NCTC 11168] (VF0114)	164	1	163	67	168	1.03619e-22
L231_gene2346	127	57	126	VFG2007 (gi:52841988) fliE - flagellar hook-basal body protein FliE [Legionella pneumophila Philadelphia 1] (VF0157)	104	33	102	26	71	1.52724e-06
L231_gene2370	849	4	814	VFG0079 (gi:16802278) clpC - endopeptidase Clp ATP-binding chain C [Listeria monocytogenes (serovar 1/2a) EGD-e] (VF0072)	820	6	801	421	813	0
L231_gene2373	229	16	207	VFG1206 (gi:15677997) fbpC - iron(III) ABC transporter, ATP-binding protein [Neisseria meningitidis MC58 (serogroup B)] (VF0272)	352	10	202	62	195	2.79811e-22
L231_gene2382	482	37	407	VFG0130 (gi:15598744) algI - alginate o-acetyltransferase AlgI [Pseudomonas aeruginosa PAO1] (VF0091)	520	32	391	159	374	5.60479e-73
L231_gene2390	250	3	125	VFG1349 (gi:22537330) cpsD - cpsD protein [Streptococcus agalactiae 2603V/R] (VF0274)	229	37	155	39	126	8.48767e-08
L231_gene2402	301	96	290	VFG1701 (gi:26249399) c3564 - Hypothetical protein [Escherichia coli CFT073]	490	271	481	49	213	8.37234e-09
L231_gene2403	230	1	220	VFG1390 (gi:15608121) mprA - hypothetical protein Rv0981 [Mycobacterium tuberculosis H37Rv] (VF0298)	230	1	223	76	224	8.2399e-32
L231_gene2405	449	53	432	VFG0919 (gi:26250136) chuW - Putative oxygen independent coproporphyrinogen III oxidase [Escherichia coli CFT073] (VF0227)	445	60	429	93	390	1.63316e-19
L231_gene2410	305	46	194	VFG1349 (gi:22537330) cpsD - cpsD protein [Streptococcus agalactiae 2603V/R] (VF0274)	229	18	166	42	155	6.86609e-07
L231_gene2423	259	3	259	VFG1676 (gi:28316256) orf53 - hypothetical protein [Escherichia coli 536]	272	19	267	70	264	4.88261e-20
L231_gene2464	160	21	155	VFG0478 (gi:16764063) fur - transcriptional repressor of iron-responsive genes (Fur family) (ferric uptake regulator) [Salmonella enterica (serovar typhimurium) LT2] (VF0113)	150	1	135	52	136	7.31152e-22
L231_gene2472	674	18	668	VFG1826 (gi:15609720) relA - relA [Mycobacterium tuberculosis H37Rv] (VF0287)	790	72	785	284	722	3.77357e-155
L231_gene2485	409	6	391	VFG1036 (gi:15808716) tetA(B) - tetracycline resistance protein TetA(B) [Shigella flexneri (serotype 2a) YSH6000]	401	1	368	144	388	1.01029e-60
L231_gene2526	294	4	293	VFG1109 (gi:15641779) nanA - N-acetylneuraminate lyase, putative [Vibrio cholerae N16961]	298	6	295	76	294	2.51324e-19
L231_gene2556	254	2	249	VFG0934 (gi:26246575) entA - 2,3-dihydro-2,3-dihydroxybenzoate dehydrogenase [Escherichia coli CFT073] (VF0228)	248	1	246	89	258	1.50823e-32
L231_gene2559	77	6	72	VFG0542 (gi:16766187) iacP - putative acyl carrier protein [Salmonella enterica (serovar typhimurium) LT2] (VF0116)	82	8	74	22	67	1.37835e-08
L231_gene2565	388	68	355	VFG1593 (gi:23954276) orf59 - hypothetical protein [Escherichia coli 536]	384	58	339	63	298	7.84974e-11
L231_gene2577	231	12	213	VFG1206 (gi:15677997) fbpC - iron(III) ABC transporter, ATP-binding protein [Neisseria meningitidis MC58 (serogroup B)] (VF0272)	352	5	200	74	203	1.16908e-27
L231_gene2607	323	1	320	VFG2361 (gi:123443279) galE - UDP-glucose 4-epimerase [Yersinia enterocolitica 8081] (VF0392)	336	1	325	138	331	1.07224e-59
L231_gene2611	340	1	332	VFG2225 (gi:17987696) gmd - GDP-mannose 4,6-dehydratase [Brucella melitensis 16M] (VF0367)	362	1	340	209	340	2.16194e-123
L231_gene2652	478	18	425	VFG0130 (gi:15598744) algI - alginate o-acetyltransferase AlgI [Pseudomonas aeruginosa PAO1] (VF0091)	520	19	409	147	415	9.09046e-68
L231_gene2657	298	29	282	VFG1028 (gi:15808708) intI1 - Tn21 integrase IntI1 [Shigella flexneri (serotype 2a) YSH6000]	337	36	315	84	292	4.39639e-25
L231_gene2675	343	1	333	VFG0241 (gi:15677379) rfaF - ADP-heptose--LPS heptosyltransferase II [Neisseria meningitidis MC58 (serogroup B)] (VF0078)	336	1	331	97	345	3.96836e-25
L231_gene2678	227	4	226	VFG1702 (gi:26249400) c3565 - Putative response regulator [Escherichia coli CFT073]	240	7	235	82	230	1.34255e-34
L231_gene2681	694	115	572	VFG0574 (gi:16767047) mgtB - Mg<up>2+</up> transport protein [Salmonella enterica (serovar typhimurium) LT2] (VF0106)	908	171	699	132	543	1.25211e-18
L231_gene2684	641	244	531	VFG1440 (gi:4741821) ibeC - membrane protein YijP [Escherichia coli] (VF0237)	577	237	531	69	309	6.20732e-12
L231_gene2690	239	15	218	VFG0869 (gi:34148232) aatC - AatC ATB binding protein of ABC transporter [Escherichia coli 042] (VF0215)	209	8	208	68	204	1.74539e-25
L231_gene2694	283	37	249	VFG1882 (gi:52841754) pilD - type 4 (IV) prepilin-like protein leader peptide processing enzyme PilD [Legionella pneumophila Philadelphia 1] (VF0155)	289	51	263	60	229	1.67014e-08
L231_gene2695	370	36	243	VFG1604 (gi:23954287) orf70 - hypothetical protein [Escherichia coli 536]	392	28	243	54	219	2.60456e-09
L231_gene2701	489	225	394	VFG1612 (gi:23954294) orf78 - hypothetical protein [Escherichia coli 536]	294	37	216	50	189	2.72087e-07
L231_gene2722	600	178	487	VFG1132 (gi:15641802) int - hypothetical protein [Vibrio cholerae N16961]	585	144	462	78	337	3.98519e-09
L231_gene2762	435	17	429	VFG1668 (gi:28316248) orf45 - putative lysil-tRNA synthetase LysU [Escherichia coli 536]	498	59	494	106	460	8.19452e-19
L231_gene2776	471	283	460	VFG1309 (gi:21281865) cap8M - capsular polysaccharide synthesis enzyme Cap8M [Staphylococcus aureus MW2] (VF0003)	185	1	173	71	181	2.43445e-32
L231_gene2781	288	6	280	VFG1417 (gi:15610738) panC - panC [Mycobacterium tuberculosis H37Rv] (VF0319)	309	13	282	103	281	5.59402e-38
L231_gene2786	330	4	128	VFG0596 (gi:16764454) copR - Copper resistance; transcriptional regulatory protein [Salmonella enterica (serovar typhimurium) LT2]	248	25	138	45	125	1.56252e-13
L231_gene2790	476	31	110	VFG0492 (gi:16764741) ssrB - Secretion system regulator: transcriptonal activator, homologous with degU/uvrY/bvgA [Salmonella enterica (serovar typhimurium) LT2]	212	27	107	26	83	2.4832e-08
L231_gene2791	350	128	334	VFG1701 (gi:26249399) c3564 - Hypothetical protein [Escherichia coli CFT073]	490	273	481	54	216	2.31985e-11
L231_gene2813	340	186	338	VFG2008 (gi:52842007) motB - flagellar motor protein MotB [Legionella pneumophila Philadelphia 1] (VF0157)	273	84	233	58	153	1.07815e-19
L231_gene2817	839	178	584	VFG1747 (gi:16120593) YPO0256 - two-component sensor/regulator [Yersinia pestis CO92]	939	367	806	115	446	6.46383e-30
L231_gene2827	585	327	584	VFG1405 (gi:15609840) sigA - sigA [Mycobacterium tuberculosis H37Rv] (VF0257)	528	263	528	147	266	3.9341e-85
L231_gene2868	267	8	237	VFG0934 (gi:26246575) entA - 2,3-dihydro-2,3-dihydroxybenzoate dehydrogenase [Escherichia coli CFT073] (VF0228)	248	5	237	58	243	3.02247e-10
L231_gene2875	245	3	190	VFG0934 (gi:26246575) entA - 2,3-dihydro-2,3-dihydroxybenzoate dehydrogenase [Escherichia coli CFT073] (VF0228)	248	10	185	54	190	5.24774e-10
L231_gene2900	741	536	715	VFG2301 (gi:17233497) mig-5 - putative carbonic anhydrase [Salmonella enterica (serovar typhimurium) LT2] (VF0396)	246	67	239	46	184	6.49513e-08
L231_gene2919	241	1	231	VFG1563 (gi:23954247) orf29 - hypothetical protein [Escherichia coli 536]	239	4	232	94	231	5.1017e-52
L231_gene2923	315	12	308	VFG1668 (gi:28316248) orf45 - putative lysil-tRNA synthetase LysU [Escherichia coli 536]	498	180	488	87	317	1.98776e-30
L231_gene2951	93	1	93	VFG1511 (gi:24528040) ORF60 - putative integrase [Escherichia coli 536]	152	18	111	41	94	1.27033e-16
L231_gene2958	308	58	239	VFG2230 (gi:17987701) wbkC - GDP-mannose 4,6-dehydratase / GDP-4-amino-4,6-dideoxy-D-mannose formyltransferase [Brucella melitensis 16M] (VF0367)	259	60	242	51	194	3.4186e-12
L231_gene2959	358	2	269	VFG0033 (gi:33591346) bplF - lipopolysaccharide biosynthesis protein [Bordetella pertussis Tohama I] (VF0033)	410	20	299	98	280	7.87292e-42
L231_gene2971	330	6	304	VFG1955 (gi:15792745) Cj1427c - putative sugar-nucleotide epimerase/dehydratease [Campylobacter jejuni NCTC 11168] (VF0323)	313	3	301	100	315	2.02833e-34
L231_gene2972	509	194	504	VFG2027 (gi:15792474) waaE - putative ADP-heptose synthase [Campylobacter jejuni NCTC 11168] (VF0326)	461	11	306	100	319	1.03356e-30
L231_gene2973	267	10	230	VFG1951 (gi:15792741) Cj1423c - putative sugar-phosphate nucleotidyltransferase [Campylobacter jejuni NCTC 11168] (VF0323)	221	1	212	61	223	1.71179e-14
L231_gene2974	329	4	297	VFG0430 (gi:16763122) tviC - Vi polysaccharide biosynthesis protein, epimerase [Salmonella enterica (serovar typhi) CT18] (VF0101)	348	19	335	115	317	1.16068e-46
L231_gene2975	185	2	176	VFG1952 (gi:15792742) gmhA2 - putative phosphoheptose isomerase [Campylobacter jejuni NCTC 11168] (VF0323)	201	1	183	58	186	2.26688e-21
L231_gene2977	314	6	310	VFG2364 (gi:123443282) fcl - GDP-fucose synthetase [Yersinia enterocolitica 8081] (VF0392)	321	5	312	178	308	1.69319e-108
L231_gene2985	138	46	138	VFG1397 (gi:15609168) hspX - hspX [Mycobacterium tuberculosis H37Rv] (VF0301)	144	53	141	29	94	2.83889e-06
L231_gene2986	134	47	133	VFG1397 (gi:15609168) hspX - hspX [Mycobacterium tuberculosis H37Rv] (VF0301)	144	55	142	34	91	1.09148e-08
L231_gene3027	298	7	291	VFG1028 (gi:15808708) intI1 - Tn21 integrase IntI1 [Shigella flexneri (serotype 2a) YSH6000]	337	10	333	78	329	5.34659e-12
L231_gene3028	268	2	182	VFG1922 (gi:15792655) ptmA - putative oxidoreductase (flagellin modification) [Campylobacter jejuni NCTC 11168] (VF0114)	256	6	201	53	196	6.11908e-13
L231_gene3034	159	31	151	VFG1404 (gi:15609565) ahpC - ahpC [Mycobacterium tuberculosis H37Rv] (VF0306)	195	45	169	40	132	3.22715e-11
L231_gene3036	251	12	249	VFG0934 (gi:26246575) entA - 2,3-dihydro-2,3-dihydroxybenzoate dehydrogenase [Escherichia coli CFT073] (VF0228)	248	6	245	69	249	3.1831e-15
L231_gene3060	536	220	418	VFG1040 (gi:15808720) shf - putative protein Shf [Shigella flexneri (serotype 2a) YSH6000]	255	2	224	59	229	7.54486e-15
L231_gene3087	545	298	531	VFG0584 (gi:16767514) yjcC - putative diguanylate cyclase/phosphodiesterase [Salmonella enterica (serovar typhimurium) LT2]	533	275	505	67	234	9.6901e-26
L231_gene3096	572	329	563	VFG0584 (gi:16767514) yjcC - putative diguanylate cyclase/phosphodiesterase [Salmonella enterica (serovar typhimurium) LT2]	533	273	513	62	243	9.61431e-20
L231_gene3144	569	67	344	VFG1132 (gi:15641802) int - hypothetical protein [Vibrio cholerae N16961]	585	58	335	69	293	2.60886e-08
L231_gene3179	283	2	173	VFG1854 (gi:52841570) flaA - flagellin [Legionella pneumophila Philadelphia 1] (VF0157)	475	4	169	69	172	1.6576e-34
L231_gene3181	281	2	176	VFG1854 (gi:52841570) flaA - flagellin [Legionella pneumophila Philadelphia 1] (VF0157)	475	4	172	73	175	7.06628e-35
L231_gene3190	475	263	470	VFG1213 (gi:15599742) pilS - two-component sensor PilS [Pseudomonas aeruginosa PAO1] (VF0082)	530	316	523	60	218	4.47119e-14
L231_gene3191	225	1	219	VFG1563 (gi:23954247) orf29 - hypothetical protein [Escherichia coli 536]	239	1	229	82	229	2.35282e-38
L231_gene3197	336	5	336	VFG1252 (gi:15596299) fliG - flagellar motor switch protein FliG [Pseudomonas aeruginosa PAO1] (VF0273)	338	7	338	97	336	1.05561e-38
L231_gene3198	348	52	341	VFG0469 (gi:16764163) slrP - leucine-rich repeat protein [Salmonella enterica (serovar typhimurium) LT2] (VF0116)	765	190	439	84	294	6.31196e-15
L231_gene3208	844	465	844	VFG1228 (gi:15595608) pilJ - twitching motility protein PilJ [Pseudomonas aeruginosa PAO1] (VF0082)	682	314	675	97	391	3.88567e-24
L231_gene3215	704	13	698	VFG1859 (gi:52842863) feoB - ferrous iron transporter B [Legionella pneumophila Philadelphia 1] (VF0160)	751	2	706	210	742	6.85754e-80
L231_gene3217	332	23	290	VFG1338 (gi:22537319) neuB - N-acetyl neuramic acid synthetase NeuB [Streptococcus agalactiae 2603V/R] (VF0274)	341	4	282	103	279	9.93933e-48
L231_gene3220	567	6	561	VFG1897 (gi:15791686) fliF - flagellar M-ring protein [Campylobacter jejuni NCTC 11168] (VF0114)	560	4	549	154	594	3.87979e-35
L231_gene3221	322	6	316	VFG1252 (gi:15596299) fliG - flagellar motor switch protein FliG [Pseudomonas aeruginosa PAO1] (VF0273)	338	11	327	75	325	1.58706e-16
L231_gene3222	307	112	302	VFG2130 (gi:15605290) yscL - type III secretion translocase [Chlamydia trachomatis D/UW-3/CX] (VF0344)	223	26	201	48	191	2.56213e-13
L231_gene3223	454	30	445	VFG2144 (gi:15605402) yscN - type III secretion system ATPase [Chlamydia trachomatis D/UW-3/CX] (VF0344)	442	25	441	213	427	8.83997e-112
L231_gene3228	104	4	90	VFG1665 (gi:28316245) pB171ORF50 - ORF50 protein of pB171 [Escherichia coli 536]	115	15	101	34	87	9.88788e-16
L231_gene3257	564	167	561	VFG1888 (gi:52842130) letS - sensory box histidine kinase/response regulator [Legionella pneumophila Philadelphia 1] (VF0262)	910	279	654	132	395	9.29358e-51
L231_gene3259	171	4	166	VFG0087 (gi:15640841) tagD - tagD protein [Vibrio cholerae N16961]	164	3	163	60	163	2.20829e-30
L231_gene3268	610	121	602	VFG0841 (gi:3822163) hlyB - hemolysin transport protein [Escherichia coli O157:H7 EDL933] (VF0207)	706	226	705	168	486	1.17991e-72
L231_gene3291	622	6	544	VFG1300 (gi:21281856) cap8D - capsular polysaccharide synthesis enzyme Cap8D [Staphylococcus aureus MW2] (VF0003)	607	16	550	231	541	4.09695e-116
L231_gene3353	460	20	446	VFG2362 (gi:123443280) manB - phosphomannomutase [Yersinia enterocolitica 8081] (VF0392)	456	12	442	110	449	1.12651e-21
L231_gene3358	231	1	192	VFG0670 (gi:24111748) gtrB - bactoprenol glucosyl transferase [Shigella flexneri (serotype 2a) 301] (VF0124)	309	1	190	57	199	4.49793e-13
L231_gene3371	356	149	344	VFG1825 (gi:15610268) devS - hypothetical protein Rv3132c [Mycobacterium tuberculosis H37Rv] (VF0317)	578	386	578	58	205	6.50934e-11
L231_gene3372	201	2	198	VFG1746 (gi:16120592) YPO0255 - putative two-component response regulator [Yersinia pestis CO92]	210	21	208	67	197	2.83358e-30
L231_gene3375	576	8	434	VFG2276 (gi:18309155) colA - collagenase [Clostridium perfringens 13] (VF0388)	1104	311	737	143	440	1.10227e-65
L231_gene3402	380	13	369	VFG2224 (gi:17987687) wbkA - mannosyltransferase [Brucella melitensis 16M] (VF0367)	372	2	362	112	373	9.12562e-33
L231_gene3405	471	20	401	VFG0130 (gi:15598744) algI - alginate o-acetyltransferase AlgI [Pseudomonas aeruginosa PAO1] (VF0091)	520	21	393	152	388	6.4837e-78
L231_gene3407	465	1	387	VFG0130 (gi:15598744) algI - alginate o-acetyltransferase AlgI [Pseudomonas aeruginosa PAO1] (VF0091)	520	1	384	151	402	1.4029e-66
L231_gene3428	1032	126	685	VFG1098 (gi:15641768) hsdR - type I restriction enzyme HsdR, putative [Vibrio cholerae N16961]	1022	133	718	148	632	3.65295e-23
L231_gene3431	513	175	441	VFG1102 (gi:15641772) hsdM - DNA methylase HsdM, putative [Vibrio cholerae N16961]	793	177	480	80	312	2.80149e-19
L231_gene3507	255	5	254	VFG0934 (gi:26246575) entA - 2,3-dihydro-2,3-dihydroxybenzoate dehydrogenase [Escherichia coli CFT073] (VF0228)	248	3	247	73	258	5.78578e-19
L231_gene3524	376	5	367	VFG0036 (gi:33591349) bplC - lipopolysaccharide biosynthesis protein [Bordetella pertussis Tohama I] (VF0033)	366	3	362	118	367	1.20036e-47
L231_gene3526	160	20	155	VFG0307 (gi:15644871) napA - neutrophil activating protein (napA) (bacterioferritin) [Helicobacter pylori 26695] (VF0052)	144	7	143	42	137	3.00026e-15
L231_gene3527	494	101	474	VFG0082 (gi:15640836) aldA - aldehyde dehydrogenase [Vibrio cholerae N16961]	541	157	541	112	395	2.05801e-34
L231_gene3550	290	11	269	VFG1229 (gi:15595609) pilK - methyltransferase PilK [Pseudomonas aeruginosa PAO1] (VF0082)	291	15	265	70	261	4.75795e-25
L231_gene3591	180	12	170	VFG1392 (gi:15608361) sigE - sigE [Mycobacterium tuberculosis H37Rv] (VF0295)	257	84	240	41	160	8.81182e-11
L231_gene3595	849	82	733	VFG2276 (gi:18309155) colA - collagenase [Clostridium perfringens 13] (VF0388)	1104	100	761	197	702	1.2221e-65
L231_gene3611	383	22	317	VFG1798 (gi:46588) hlb - beta-hemolysin [Staphylococcus aureus] (VF0002)	330	33	328	118	299	4.2766e-63
L231_gene3622	691	153	686	VFG0104 (gi:15640857) acfB - accessory colonization factor AcfB [Vibrio cholerae N16961] (VF0127)	626	126	615	132	545	2.77158e-23
L231_gene3624	694	156	689	VFG0104 (gi:15640857) acfB - accessory colonization factor AcfB [Vibrio cholerae N16961] (VF0127)	626	129	615	139	537	3.39798e-28
L231_gene3635	255	5	247	VFG1936 (gi:15792460) Cj1135 - putative two-domain glycosyltransferase [Campylobacter jejuni NCTC 11168] (VF0326)	515	6	250	86	252	1.0952e-33
L231_gene3641	807	44	265	VFG1047 (gi:15808727) fecA - FecA [Shigella flexneri (serotype 2a) YSH6000]	428	114	352	71	241	7.33519e-19
L231_gene3644	791	133	629	VFG0071 (gi:16802249) mpl - Zinc metalloproteinase precursor [Listeria monocytogenes (serovar 1/2a) EGD-e] (VF0065)	510	99	509	126	516	2.30707e-17
L231_gene3654	120	3	120	VFG1225 (gi:15595605) pilG - twitching motility protein PilG [Pseudomonas aeruginosa PAO1] (VF0082)	135	9	126	40	118	3.68174e-16
L231_gene3657	981	657	927	VFG1228 (gi:15595608) pilJ - twitching motility protein PilJ [Pseudomonas aeruginosa PAO1] (VF0082)	682	366	677	92	315	1.12459e-25
L231_gene3660	347	1	91	VFG1824 (gi:15610269) devR - hypothetical protein Rv3133c [Mycobacterium tuberculosis H37Rv] (VF0317)	217	1	91	31	91	4.94106e-12
L231_gene3682	430	319	427	VFG1388 (gi:15608039) ompA - ompA [Mycobacterium tuberculosis H37Rv]	326	217	325	36	109	2.2394e-12
L231_gene3696	253	3	181	VFG1368 (gi:15900278) cps4D - capsular polysaccharide biosynthesis protein Cps4D [Streptococcus pneumoniae TIGR4] (VF0144)	227	36	217	57	190	2.10775e-09
L231_gene3700	348	6	337	VFG1948 (gi:15792472) waaF - ADP-heptose--LPS heptosyltransferase [Campylobacter jejuni NCTC 11168] (VF0326)	319	11	309	82	336	1.54267e-11
L231_gene3704	645	193	525	VFG1407 (gi:15610067) fadD26 - fadD26 [Mycobacterium tuberculosis H37Rv] (VF0309)	626	211	528	94	358	5.47238e-11
L231_gene3736	174	9	168	VFG0121 (gi:15595959) algU - alginate biosynthesis protein AlgZ/FimS [Pseudomonas aeruginosa PAO1] (VF0091)	193	22	187	45	168	3.8413e-11
L231_gene3739	579	94	393	VFG1798 (gi:46588) hlb - beta-hemolysin [Staphylococcus aureus] (VF0002)	330	28	328	142	305	4.80639e-72
L231_gene3747	457	7	127	VFG0119 (gi:15600454) algR - alginate biosynthesis regulatory protein AlgR [Pseudomonas aeruginosa PAO1] (VF0091)	248	3	123	44	124	1.15914e-10
L231_gene3776	362	135	349	VFG1951 (gi:15792741) Cj1423c - putative sugar-phosphate nucleotidyltransferase [Campylobacter jejuni NCTC 11168] (VF0323)	221	5	214	63	218	1.41804e-18
L231_gene3778	387	3	362	VFG1337 (gi:22537318) neuC - UDP-N-acetylglucosamine-2-epimerase NeuC [Streptococcus agalactiae 2603V/R] (VF0274)	384	2	354	141	361	3.50651e-74
L231_gene3779	344	16	342	VFG1338 (gi:22537319) neuB - N-acetyl neuramic acid synthetase NeuB [Streptococcus agalactiae 2603V/R] (VF0274)	341	4	329	166	328	5.31382e-96
L231_gene3780	206	3	197	VFG1336 (gi:22537317) neuD - neuD protein [Streptococcus agalactiae 2603V/R] (VF0274)	209	2	194	54	205	2.24938e-13
L231_gene3784	381	2	380	VFG2226 (gi:17987697) per - perosamine synthetase [Brucella melitensis 16M] (VF0367)	380	16	373	127	382	6.19818e-55
L231_gene3787	480	22	460	VFG1311 (gi:21281867) cap8O - capsular polysaccharide synthesis enzyme Cap8O [Staphylococcus aureus MW2] (VF0003)	420	3	402	109	443	6.90239e-28
L231_gene3789	182	4	181	VFG0253 (gi:15676005) siaB - polysialic acid capsule biosynthesis protein SiaB [Neisseria meningitidis MC58 (serogroup B)] (VF0079)	228	48	226	69	180	4.743e-26
L231_gene3791	517	82	514	VFG1269 (gi:33591935) cyaB - cyclolysin secretion ATP-binding protein [Bordetella pertussis Tohama I] (VF0028)	712	293	711	143	450	1.84594e-51
L231_gene3792	361	27	126	VFG1342 (gi:22537323) cpsO - glycosyl transferase CpsO(V) [Streptococcus agalactiae 2603V/R] (VF0274)	327	3	93	29	100	5.47868e-06
L231_gene3793	307	1	261	VFG1955 (gi:15792745) Cj1427c - putative sugar-nucleotide epimerase/dehydratease [Campylobacter jejuni NCTC 11168] (VF0323)	313	7	259	77	267	1.10086e-20
L231_gene3795	303	1	301	VFG0430 (gi:16763122) tviC - Vi polysaccharide biosynthesis protein, epimerase [Salmonella enterica (serovar typhi) CT18] (VF0101)	348	26	343	81	325	1.92703e-13
L231_gene3798	176	8	169	VFG2375 (gi:123443293) wbcA - putative epimerase [Yersinia enterocolitica 8081] (VF0392)	174	10	170	56	163	3.71029e-27
L231_gene3800	361	10	360	VFG0036 (gi:33591349) bplC - lipopolysaccharide biosynthesis protein [Bordetella pertussis Tohama I] (VF0033)	366	9	361	134	354	4.90777e-69
L231_gene3808	127	16	126	VFG1864 (gi:52841028) mip - macrophage infectivity potentiator (Mip) [Legionella pneumophila Philadelphia 1] (VF0153)	235	123	231	40	111	1.11001e-13
L231_gene3817	1023	486	1008	VFG1888 (gi:52842130) letS - sensory box histidine kinase/response regulator [Legionella pneumophila Philadelphia 1] (VF0262)	910	275	780	170	530	4.36792e-64
L231_gene3820	623	4	232	VFG1206 (gi:15677997) fbpC - iron(III) ABC transporter, ATP-binding protein [Neisseria meningitidis MC58 (serogroup B)] (VF0272)	352	5	218	59	233	1.76099e-13
L231_gene3833	320	7	243	VFG1206 (gi:15677997) fbpC - iron(III) ABC transporter, ATP-binding protein [Neisseria meningitidis MC58 (serogroup B)] (VF0272)	352	5	231	77	238	7.596e-26
L231_gene3834	329	1	258	VFG0344 (gi:16272073) hitC - iron(III) ABC transporter, ATP-binding protein [Haemophilus influenzae Rd] (VF0268)	351	1	241	82	259	2.80521e-24
L231_gene3859	303	6	225	VFG1206 (gi:15677997) fbpC - iron(III) ABC transporter, ATP-binding protein [Neisseria meningitidis MC58 (serogroup B)] (VF0272)	352	7	233	70	231	9.23107e-20
L231_gene3898	286	8	270	VFG1387 (gi:15607920) purC - purC [Mycobacterium tuberculosis H37Rv]	297	14	277	108	270	1.18854e-52
L231_gene3899	376	11	127	VFG1386 (gi:15607897) phoP - phoP [Mycobacterium tuberculosis H37Rv] (VF0286)	247	23	137	43	119	1.01741e-13
L231_gene3902	215	8	188	VFG0344 (gi:16272073) hitC - iron(III) ABC transporter, ATP-binding protein [Haemophilus influenzae Rd] (VF0268)	351	6	200	66	200	2.15646e-17
L231_gene3906	252	19	238	VFG1557 (gi:23954241) hlyB - HlyB protein [Escherichia coli 536]	707	483	699	72	243	3.22656e-17
L231_gene3918	313	7	226	VFG0344 (gi:16272073) hitC - iron(III) ABC transporter, ATP-binding protein [Haemophilus influenzae Rd] (VF0268)	351	4	228	75	227	7.94164e-29
L231_gene3921	291	8	197	VFG0934 (gi:26246575) entA - 2,3-dihydro-2,3-dihydroxybenzoate dehydrogenase [Escherichia coli CFT073] (VF0228)	248	3	179	58	190	1.05892e-15
L231_gene3927	304	1	226	VFG0526 (gi:16766168) sitB - Salmonella iron transporter: fur regulated [Salmonella enterica (serovar typhimurium) LT2]	273	1	232	68	237	7.15516e-22
L231_gene3971	639	360	612	VFG1247 (gi:15596291) fliD - flagellar capping protein FliD [Pseudomonas aeruginosa PAO1] (VF0273)	474	226	442	71	257	8.4875e-14
L231_gene3977	182	36	174	VFG0121 (gi:15595959) algU - alginate biosynthesis protein AlgZ/FimS [Pseudomonas aeruginosa PAO1] (VF0091)	193	49	184	43	140	8.40379e-10
L231_gene3980	117	2	98	VFG0576 (gi:16767506) ssb - ssDNA-binding protein controls activity of RecBCD nuclease [Salmonella enterica (serovar typhimurium) LT2]	176	4	102	32	99	8.11749e-11
L231_gene3986	481	1	232	VFG0964 (gi:15675935) hasC - UDP-glucose pyrophosphorylase [Streptococcus pyogenes SF370] (VF0244)	304	1	260	62	270	3.85002e-07
L231_gene3987	345	3	333	VFG0430 (gi:16763122) tviC - Vi polysaccharide biosynthesis protein, epimerase [Salmonella enterica (serovar typhi) CT18] (VF0101)	348	16	336	85	348	2.55421e-17
L231_gene3988	234	5	99	VFG2368 (gi:123443286) wbcG - putative glycosyltransferase [Yersinia enterocolitica 8081] (VF0392)	288	9	100	30	100	5.95196e-06
L231_gene4013	308	8	203	VFG0038 (gi:33591351) bplA - probable oxidoreductase [Bordetella pertussis Tohama I] (VF0033)	350	29	243	52	217	1.58846e-08
L231_gene4090	446	1	445	VFG2348 (gi:123442784) flgE - flagellar hook protein FlgE [Yersinia enterocolitica 8081] (VF0394)	419	17	419	140	452	9.99999e-43
L231_gene4095	228	74	216	VFG1511 (gi:24528040) ORF60 - putative integrase [Escherichia coli 536]	152	1	143	79	143	2.60219e-48
L231_gene4111	1025	786	1018	VFG0486 (gi:16764735) ttrB - Tetrathionate reductase complex, subunit B [Salmonella enterica (serovar typhimurium) LT2]	250	46	228	71	235	1.56103e-23
L231_gene4125	183	6	110	VFG1284 (gi:21284314) icaR - ica operon transcriptional regulator [Staphylococcus aureus MW2] (VF0014)	186	2	104	33	106	2.59716e-06
L231_gene4137	503	50	438	VFG0048 (gi:33593244) bscN - putative ATP synthase in type III secretion system [Bordetella pertussis Tohama I] (VF0035)	444	45	436	121	402	1.00004e-37
L231_gene4139	467	3	411	VFG0390 (gi:16082728) yscN - putative Yops secretion ATP synthase [Yersinia pestis CO92] (VF0140)	439	24	422	129	418	1.79387e-42
L231_gene4143	753	134	460	VFG1338 (gi:22537319) neuB - N-acetyl neuramic acid synthetase NeuB [Streptococcus agalactiae 2603V/R] (VF0274)	341	3	332	119	332	1.01657e-50
L231_gene4144	394	32	256	VFG2226 (gi:17987697) per - perosamine synthetase [Brucella melitensis 16M] (VF0367)	380	41	249	86	225	1.92319e-37
L231_gene4145	209	1	195	VFG1944 (gi:15792468) neuA1 - acylneuraminate cytidylyltransferase [Campylobacter jejuni NCTC 11168] (VF0326)	536	317	527	62	211	1.59028e-22
L231_gene4146	355	11	287	VFG1593 (gi:23954276) orf59 - hypothetical protein [Escherichia coli 536]	384	8	281	71	299	2.36039e-15
L231_gene4156	612	424	596	VFG1825 (gi:15610268) devS - hypothetical protein Rv3132c [Mycobacterium tuberculosis H37Rv] (VF0317)	578	386	559	43	185	4.58243e-10
L231_gene4157	233	37	226	VFG0492 (gi:16764741) ssrB - Secretion system regulator: transcriptonal activator, homologous with degU/uvrY/bvgA [Salmonella enterica (serovar typhimurium) LT2]	212	27	210	55	191	3.1747e-22
L231_gene4166	823	320	659	VFG1444 (gi:9965749) aslA - putative arylsulfatase [Escherichia coli] (VF0238)	475	86	419	88	369	3.21186e-08
L231_gene4176	582	41	281	VFG0468 (gi:16765569) sspH2 - Leucine-rich repeat protein, induced by the SPI-2 regulator ssrA/B [Salmonella enterica (serovar typhimurium) LT2]	788	224	478	81	272	1.98109e-13
L231_gene4178	354	46	341	VFG0468 (gi:16765569) sspH2 - Leucine-rich repeat protein, induced by the SPI-2 regulator ssrA/B [Salmonella enterica (serovar typhimurium) LT2]	788	205	468	97	296	1.38947e-17
L231_gene4184	694	51	261	VFG2037 (gi:148028) eltA - heat-labile enterotoxin A prepeptide (from human) [Escherichia coli] (VF0210)	258	23	240	66	224	3.50031e-12
L231_gene4217	236	24	107	VFG1601 (gi:23954284) orf67 - hypothetical protein [Escherichia coli 536]	192	5	88	25	84	1.00227e-07
L231_gene4253	247	5	246	VFG0934 (gi:26246575) entA - 2,3-dihydro-2,3-dihydroxybenzoate dehydrogenase [Escherichia coli CFT073] (VF0228)	248	1	247	73	251	4.47649e-24
L231_gene4258	337	8	336	VFG1252 (gi:15596299) fliG - flagellar motor switch protein FliG [Pseudomonas aeruginosa PAO1] (VF0273)	338	10	338	108	329	1.2135e-60
L231_gene4277	322	5	315	VFG1971 (gi:15792761) kpsF - KpsF protein [Campylobacter jejuni NCTC 11168] (VF0323)	315	4	310	133	313	1.83454e-63
L231_gene4283	565	370	563	VFG0088 (gi:15640842) tcpI - toxin co-regulated pilus biosynthesis protein I [Vibrio cholerae N16961] (VF0126)	620	436	615	62	198	2.53708e-18
L231_gene4286	312	1	307	VFG0430 (gi:16763122) tviC - Vi polysaccharide biosynthesis protein, epimerase [Salmonella enterica (serovar typhi) CT18] (VF0101)	348	13	337	92	330	2.54446e-26
L231_gene4291	686	569	681	VFG1931 (gi:15792793) cadF - outer membrane fibronectin-binding protein [Campylobacter jejuni NCTC 11168] (VF0322)	319	200	312	37	113	2.80459e-11
L231_gene4338	683	398	584	VFG0932 (gi:26246573) entE - Enterobactin synthetase component E [Escherichia coli CFT073] (VF0228)	536	287	471	48	198	1.33985e-09
L231_gene4343	576	93	358	VFG0368 (gi:16122164) ybtS - putative salicylate synthetase [Yersinia pestis CO92] (VF0136)	434	159	424	74	269	2.84399e-19
L231_gene4389	357	146	307	VFG1028 (gi:15808708) intI1 - Tn21 integrase IntI1 [Shigella flexneri (serotype 2a) YSH6000]	337	116	315	60	202	8.58902e-17
L231_gene4407	124	11	72	VFG2168 (gi:29375148) cylR2 - transcriptional regulator, Cro/CI family [Enterococcus faecalis V583] (VF0356)	66	5	66	23	62	6.38267e-06
L231_gene4409	369	23	321	VFG1028 (gi:15808708) intI1 - Tn21 integrase IntI1 [Shigella flexneri (serotype 2a) YSH6000]	337	8	315	85	340	3.32598e-17
L231_gene4447	169	34	168	VFG1412 (gi:15610359) sigH - sigH [Mycobacterium tuberculosis H37Rv] (VF0296)	216	55	197	43	148	7.16945e-11
L231_gene4454	347	50	297	VFG1028 (gi:15808708) intI1 - Tn21 integrase IntI1 [Shigella flexneri (serotype 2a) YSH6000]	337	50	315	81	286	2.3264e-20
L231_gene4479	546	1	526	VFG1855 (gi:52840925) htpB - Hsp60, 60K heat shock protein HtpB [Legionella pneumophila Philadelphia 1] (VF0159)	550	3	529	316	527	1.58553e-176
L231_gene4484	206	1	193	VFG1411 (gi:15610124) leuD - leuD [Mycobacterium tuberculosis H37Rv]	198	1	184	77	193	1.75421e-36
L231_gene4487	255	1	233	VFG0344 (gi:16272073) hitC - iron(III) ABC transporter, ATP-binding protein [Haemophilus influenzae Rd] (VF0268)	351	2	224	56	236	4.90222e-15
L231_gene4488	195	9	192	VFG1952 (gi:15792742) gmhA2 - putative phosphoheptose isomerase [Campylobacter jejuni NCTC 11168] (VF0323)	201	10	193	89	186	2.24346e-43
L231_gene4490	290	27	276	VFG1936 (gi:15792460) Cj1135 - putative two-domain glycosyltransferase [Campylobacter jejuni NCTC 11168] (VF0326)	515	4	253	81	256	6.57066e-34
L231_gene4502	341	1	331	VFG1893 (gi:15791452) fliM - flagellar motor switch protein [Campylobacter jejuni NCTC 11168] (VF0114)	359	1	331	111	336	4.9298e-56
L231_gene4512	177	98	177	VFG2336 (gi:123442772) fliN - flagellar motor switch protein FliN [Yersinia enterocolitica 8081] (VF0394)	138	54	133	38	80	4.18966e-16
L231_gene4527	254	6	236	VFG0344 (gi:16272073) hitC - iron(III) ABC transporter, ATP-binding protein [Haemophilus influenzae Rd] (VF0268)	351	7	235	81	236	7.47875e-35
L231_gene4543	371	106	370	VFG1701 (gi:26249399) c3564 - Hypothetical protein [Escherichia coli CFT073]	490	230	489	68	271	2.06371e-18
L231_gene4544	1210	459	1025	VFG1888 (gi:52842130) letS - sensory box histidine kinase/response regulator [Legionella pneumophila Philadelphia 1] (VF0262)	910	212	757	163	599	2.02514e-50
L231_gene4545	195	4	184	VFG1232 (gi:15595611) chpB - probable methylesterase [Pseudomonas aeruginosa PAO1] (VF0082)	343	150	330	44	181	2.22754e-10
L231_gene4546	287	78	266	VFG1229 (gi:15595609) pilK - methyltransferase PilK [Pseudomonas aeruginosa PAO1] (VF0082)	291	77	267	53	201	5.99644e-12
L231_gene4564	111	1	109	VFG1416 (gi:15610737) panD - panD [Mycobacterium tuberculosis H37Rv] (VF0319)	139	6	113	57	109	2.8224e-26
L231_gene4572	263	12	243	VFG0526 (gi:16766168) sitB - Salmonella iron transporter: fur regulated [Salmonella enterica (serovar typhimurium) LT2]	273	13	237	61	232	2.73554e-22
L231_gene4577	170	1	153	VFG0037 (gi:33591350) bplB - probable acetyltransferase [Bordetella pertussis Tohama I] (VF0033)	191	16	168	42	164	4.62418e-06
L231_gene4580	146	1	82	VFG1889 (gi:52842852) letA - response regulator GacA [Legionella pneumophila Philadelphia 1] (VF0262)	225	2	77	25	82	3.12792e-08
L231_gene4592	374	122	353	VFG0487 (gi:16764736) ttrS - Tetrathionate reductase complex: sensory transduction histidine kinase [Salmonella enterica (serovar typhimurium) LT2]	592	332	561	65	242	2.1566e-17
L231_gene4603	601	16	311	VFG1668 (gi:28316248) orf45 - putative lysil-tRNA synthetase LysU [Escherichia coli 536]	498	48	341	82	315	7.69668e-19
L231_gene4607	112	3	112	VFG0576 (gi:16767506) ssb - ssDNA-binding protein controls activity of RecBCD nuclease [Salmonella enterica (serovar typhimurium) LT2]	176	46	176	37	131	2.17034e-06
L231_gene4609	543	199	481	VFG0680 (gi:6470207) capA - CapA [Bacillus anthracis] (VF0141)	411	51	334	78	289	2.16482e-29
L231_gene4612	368	152	288	VFG1372 (gi:15900282) cps4H - capsular polysaccharide biosynthesis protein Cps4H [Streptococcus pneumoniae TIGR4] (VF0144)	372	161	298	46	139	7.3265e-15
L231_gene4628	372	1	334	VFG0038 (gi:33591351) bplA - probable oxidoreductase [Bordetella pertussis Tohama I] (VF0033)	350	1	336	108	341	7.92556e-51
L231_gene4629	365	1	295	VFG1965 (gi:15792755) Cj1437c - putative aminotransferase [Campylobacter jejuni NCTC 11168] (VF0323)	367	1	304	89	313	5.39164e-24
L231_gene4659	475	6	462	VFG0479 (gi:16764728) pykF - pyruvate kinase I (formerly F), fructose stimulated [Salmonella enterica (serovar typhimurium) LT2]	470	1	462	195	464	2.18632e-93
L231_gene4663	511	8	508	VFG0082 (gi:15640836) aldA - aldehyde dehydrogenase [Vibrio cholerae N16961]	541	34	531	160	516	5.45384e-65
L231_gene4671	645	142	394	VFG0469 (gi:16764163) slrP - leucine-rich repeat protein [Salmonella enterica (serovar typhimurium) LT2] (VF0116)	765	179	411	76	253	5.65318e-14
L231_gene4710	367	34	354	VFG1965 (gi:15792755) Cj1437c - putative aminotransferase [Campylobacter jejuni NCTC 11168] (VF0323)	367	28	346	88	337	1.78072e-18
L231_gene4713	569	328	559	VFG0584 (gi:16767514) yjcC - putative diguanylate cyclase/phosphodiesterase [Salmonella enterica (serovar typhimurium) LT2]	533	273	508	59	240	1.12935e-18
L231_gene4715	691	153	656	VFG0104 (gi:15640857) acfB - accessory colonization factor AcfB [Vibrio cholerae N16961] (VF0127)	626	125	591	118	509	1.39786e-24
L231_gene4731	484	36	411	VFG0130 (gi:15598744) algI - alginate o-acetyltransferase AlgI [Pseudomonas aeruginosa PAO1] (VF0091)	520	27	389	151	380	3.38806e-71
L231_gene4733	207	27	190	VFG0121 (gi:15595959) algU - alginate biosynthesis protein AlgZ/FimS [Pseudomonas aeruginosa PAO1] (VF0091)	193	10	180	61	171	6.7956e-25
L231_gene4764	252	8	250	VFG0934 (gi:26246575) entA - 2,3-dihydro-2,3-dihydroxybenzoate dehydrogenase [Escherichia coli CFT073] (VF0228)	248	10	245	78	249	4.17294e-22
L231_gene4766	272	54	251	VFG2061 (gi:15595273) PA0075 - probable phosphoprotein phosphatase [Pseudomonas aeruginosa PAO1] (VF0334)	242	39	240	54	212	1.9449e-10
L231_gene4778	298	5	248	VFG1115 (gi:15641785) nanK - ROK family protein [Vibrio cholerae N16961]	287	4	242	77	247	1.52722e-17
L231_gene4779	221	1	205	VFG2059 (gi:15595271) PA0073 - probable ATP-binding component of ABC transporter [Pseudomonas aeruginosa PAO1] (VF0334)	239	1	214	78	218	3.95167e-25
L231_gene4784	541	41	532	VFG0359 (gi:16122155) ybtE - yersiniabactin siderophore biosynthetic protein [Yersinia pestis CO92] (VF0136)	525	41	512	135	506	7.90082e-38
L231_gene4793	512	27	367	VFG0130 (gi:15598744) algI - alginate o-acetyltransferase AlgI [Pseudomonas aeruginosa PAO1] (VF0091)	520	23	341	132	343	8.58071e-64

## Sheet: Table S5
Supplementary Table S5. Putative lipoproteins in L. weilii serovar Heyan strain L231
Gene ID	Gene length (bp)	Putative function
L231_gene141	1272	hypothetical lipoprotein
L231_gene144	1071	putative lipoprotein
L231_gene150	348	putative lipoprotein
L231_gene187	1257	putative lipoprotein
L231_gene220	183	hypothetical lipoprotein
L231_gene311	753	putative lipoprotein
L231_gene357	1773	apolipoprotein N-acyltransferase
L231_gene407	957	putative lipoprotein
L231_gene433	1068	outer membrane lipoprotein lipL41
L231_gene437	744	hypothetical lipoprotein
L231_gene442	1020	putative lipoprotein
L231_gene459	420	conserved hypothetical lipoprotein
L231_gene659	1164	LipL36, outer membrane lipoprotein
L231_gene764	699	putative lipoprotein
L231_gene808	411	putative lipoprotein transmembrane
L231_gene1119	531	hypothetical lipoprotein
L231_gene1167	582	putative lipoprotein
L231_gene1190	1071	putative lipoprotein
L231_gene1278	276	putative lipoprotein
L231_gene1280	156	putative lipoprotein
L231_gene1332	714	putative lipoprotein
L231_gene1409	549	lipoprotein signal peptidase
L231_gene1488	936	prolipoprotein diacylglycerol transferase
L231_gene1636	399	putative lipoprotein
L231_gene1969	576	putative lipoprotein
L231_gene2341	366	putative lipoprotein
L231_gene2373	690	lipoprotein releasing system ATP-binding protein LolD
L231_gene2520	390	putative lipoprotein
L231_gene2578	1125	lipoprotein
L231_gene2580	786	putative lipoprotein
L231_gene2581	468	hypothetical lipoprotein
L231_gene2582	1095	putative lipoprotein
L231_gene2689	1239	Lipoprotein releasing system transmembrane protein LolC
L231_gene2815	633	putative lipoprotein
L231_gene2992	675	putative lipoprotein
L231_gene3239	183	putative lipoprotein
L231_gene3267	1497	dipeptide-binding ABC transporter, periplasmic substrate-binding component
L231_gene3326	399	putative lipoprotein
L231_gene3537	420	dypothetical lipoprotein
L231_gene3646	675	hypothetical lipoprotein
L231_gene4105	252	hypothetical lipoprotein
L231_gene4106	480	putative lipoprotein
L231_gene4119	249	putative lipoprotein
L231_gene4245	318	surface exposed lipoprotein
L231_gene4366	1086	putative lipoprotein
L231_gene4540	1239	putative lipoprotein
L231_gene4676	2022	pseudoazurin / lipoprotein
L231_gene4686	873	putative lipoprotein

## Sheet: Table S6
Supplementary Table S6. Predicted phophage in the genome of L. weilii serovar Heyan strain L231
Gene	Contig	Contig_length	Start	Stop	Frame	Strand	Length (bp)	Function
L231_gene2717	Scaffold43_1	34967	7954	6281	-1	-	1674	hypothetical protein
L231_gene2718	Scaffold43_1	34967	8531	7941	-2	-	591	hypothetical protein
L231_gene2719	Scaffold43_1	34967	9207	8605	-3	-	603	phage DNA-binding-like protein (gam)
L231_gene2720	Scaffold43_1	34967	9376	9200	-1	-	177	hypothetical protein
L231_gene2721	Scaffold43_1	34967	10416	9406	-3	-	1011	hypothetical protein
L231_gene2722	Scaffold43_1	34967	12215	10413	-2	-	1803	Phage transposase
L231_gene2723	Scaffold43_1	34967	12964	12212	-1	-	753	hypothetical protein
L231_gene2724	Scaffold43_1	34967	12999	13181	3	+	183	hypothetical protein
L231_gene2725	Scaffold43_1	34967	13409	13164	-2	-	246	hypothetical protein
L231_gene2726	Scaffold43_1	34967	13752	13501	-3	-	252	hypothetical protein
L231_gene2727	Scaffold43_1	34967	13999	13754	-1	-	246	hypothetical protein
L231_gene2728	Scaffold43_1	34967	14252	14001	-2	-	252	hypothetical protein
L231_gene2729	Scaffold43_1	34967	14904	14332	-3	-	573	hypothetical protein
L231_gene2730	Scaffold43_1	34967	15311	14901	-2	-	411	hypothetical protein
L231_gene2731	Scaffold43_1	34967	15573	15304	-3	-	270	hypothetical protein
L231_gene2732	Scaffold43_1	34967	15990	16115	3	+	126	hypothetical protein
L231_gene2733	Scaffold43_1	34967	16641	16796	3	+	156	hypothetical protein
L231_gene2734	Scaffold43_1	34967	16780	17667	1	+	888	hypothetical protein
L231_gene2735	Scaffold43_1	34967	18094	17669	-1	-	426	hypothetical protein
L231_gene2736	Scaffold43_1	34967	18414	18265	-3	-	150	hypothetical protein
L231_gene2737	Scaffold43_1	34967	18484	19758	1	+	1275	hypothetical protein
L231_gene2738	Scaffold43_1	34967	19774	20148	1	+	375	hypothetical protein
L231_gene2739	Scaffold43_1	34967	20161	21243	1	+	1083	hypothetical protein
L231_gene2740	Scaffold43_1	34967	21260	21679	2	+	420	hypothetical protein
L231_gene2741	Scaffold43_1	34967	21676	22065	1	+	390	hypothetical protein
L231_gene2742	Scaffold43_1	34967	22062	22499	3	+	438	hypothetical protein
L231_gene2743	Scaffold43_1	34967	22496	23065	2	+	570	hypothetical protein
L231_gene2744	Scaffold43_1	34967	23067	23483	3	+	417	hypothetical protein
L231_gene2745	Scaffold43_1	34967	23486	24979	2	+	1494	hypothetical protein
L231_gene2746	Scaffold43_1	34967	25004	25438	2	+	435	hypothetical protein
L231_gene2747	Scaffold43_1	34967	25466	25879	2	+	414	hypothetical protein
L231_gene2748	Scaffold43_1	34967	26135	26359	2	+	225	hypothetical protein
L231_gene2749	Scaffold43_1	34967	26366	28663	2	+	2298	Phage tape measure
L231_gene2750	Scaffold43_1	34967	28663	29115	1	+	453	hypothetical protein
L231_gene2751	Scaffold43_1	34967	29112	29513	3	+	402	hypothetical protein
L231_gene2752	Scaffold43_1	34967	29504	30463	2	+	960	hypothetical protein
L231_gene2753	Scaffold43_1	34967	30460	31146	1	+	687	hypothetical protein
L231_gene2754	Scaffold43_1	34967	31315	31157	-1	-	159	hypothetical protein
L231_gene2755	Scaffold43_1	34967	31271	31450	2	+	180	hypothetical protein
L231_gene2756	Scaffold43_1	34967	31560	31919	3	+	360	hypothetical protein
L231_gene2757	Scaffold43_1	34967	31916	33040	2	+	1125	hypothetical protein
L231_gene2758	Scaffold43_1	34967	33037	33735	1	+	699	hypothetical protein

## Sheet: Table S7
Supplementary Table S7. CRISPRs in the genome of of L. weilii serovar Heyan strain L231
ID	Contig	Start Position	End Position	CRISPR Length	DR Length	Number of Spaces	DR consensus
CRISPR_01	Scaffold3_1	64551	65307	756	29	12	CGGTTCAACCCCACGTGTGTGGGGAAAAG
CRISPR_02	Scaffold3_1	92433	93556	1123	29	18	CGGTTCAACCCCACGCATGTGGGGAAAAG
CRISPR_03	Scaffold21_2	42907	43240	333	28	5	CTATTCCCCACATGCGTGGGGTTGAACC

## Sheet: Table S8
Supplementary Table S8. Core genome of L. weilii species
ClutserID	56105	56145	56621	56622	56646	56655	56674	56679	L231	Function	KO	Cog	Cog annotation	Cog classification
1	56105|gene_id_661,56105|gene_id_2390,56105|gene_id_4199,56105|gene_id_4408,56105|gene_id_2224,56105|gene_id_1654,56105|gene_id_2056,56105|gene_id_3233,56105|gene_id_3982,56105|gene_id_157,56105|gene_id_4470,56105|gene_id_1274,56105|gene_id_1520,56105|gene_id_3836,56105|gene_id_220,56105|gene_id_2381,56105|gene_id_1952,56105|gene_id_1825,56105|gene_id_2991,56105|gene_id_2022,56105|gene_id_2746,561…	56145|gene_id_4021,56145|gene_id_3957,56145|gene_id_1968,56145|gene_id_2035,56145|gene_id_1338,56145|gene_id_3322,56145|gene_id_3046,56145|gene_id_3123,56145|gene_id_1082,56145|gene_id_4028,56145|gene_id_4194,56145|gene_id_4285,56145|gene_id_1331,56145|gene_id_1943,56145|gene_id_1766,56145|gene_id_743,56145|gene_id_2761,56145|gene_id_2745,56145|gene_id_330,56145|gene_id_2751	56621|gene_id_4253,56621|gene_id_3598,56621|gene_id_3799,56621|gene_id_3048,56621|gene_id_1291,56621|gene_id_1404,56621|gene_id_4714,56621|gene_id_3102,56621|gene_id_304,56621|gene_id_4846,56621|gene_id_484,56621|gene_id_683,56621|gene_id_1603,56621|gene_id_562,56621|gene_id_3866,56621|gene_id_3765,56621|gene_id_2074,56621|gene_id_2483,56621|gene_id_2596,56621|gene_id_3893,56621|gene_id_2044,5662…	56622|gene_id_2566,56622|gene_id_1114,56622|gene_id_4647,56622|gene_id_2664,56622|gene_id_4304,56622|gene_id_694,56622|gene_id_2970,56622|gene_id_2809,56622|gene_id_4678,56622|gene_id_4610,56622|gene_id_1642,56622|gene_id_51,56622|gene_id_3737,56622|gene_id_4821,56622|gene_id_2886,56622|gene_id_251,56622|gene_id_3680,56622|gene_id_3587,56622|gene_id_497,56622|gene_id_3366,56622|gene_id_3293,56622…	56646|gene_id_3789,56646|gene_id_1525,56646|gene_id_3625,56646|gene_id_1852,56646|gene_id_4774,56646|gene_id_2426,56646|gene_id_3526,56646|gene_id_1637,56646|gene_id_4686,56646|gene_id_1095,56646|gene_id_4426,56646|gene_id_2532,56646|gene_id_4308,56646|gene_id_588,56646|gene_id_3218,56646|gene_id_1424,56646|gene_id_4478,56646|gene_id_1283,56646|gene_id_2127,56646|gene_id_3846,56646|gene_id_839,56…	56655|gene_id_3762,56655|gene_id_36,56655|gene_id_1105,56655|gene_id_902,56655|gene_id_4113,56655|gene_id_3821,56655|gene_id_529,56655|gene_id_121,56655|gene_id_1917,56655|gene_id_3718,56655|gene_id_4329,56655|gene_id_4087,56655|gene_id_3324,56655|gene_id_993,56655|gene_id_1109,56655|gene_id_2820,56655|gene_id_2348,56655|gene_id_1272,56655|gene_id_3560,56655|gene_id_1815,56655|gene_id_2474,56655|…	56674|gene_id_4820,56674|gene_id_426,56674|gene_id_3614,56674|gene_id_2374,56674|gene_id_1965,56674|gene_id_2110,56674|gene_id_2798,56674|gene_id_4687,56674|gene_id_3265,56674|gene_id_440,56674|gene_id_2690,56674|gene_id_2621,56674|gene_id_3375,56674|gene_id_4432,56674|gene_id_4667,56674|gene_id_1804,56674|gene_id_1309,56674|gene_id_1743,56674|gene_id_1151,56674|gene_id_2608,56674|gene_id_49,5667…	56679|gene_id_4671,56679|gene_id_1826,56679|gene_id_1248,56679|gene_id_4531,56679|gene_id_2605,56679|gene_id_2158,56679|gene_id_1461,56679|gene_id_3555,56679|gene_id_4886,56679|gene_id_111,56679|gene_id_317,56679|gene_id_3264,56679|gene_id_2349,56679|gene_id_2721,56679|gene_id_3336,56679|gene_id_3866,56679|gene_id_2644,56679|gene_id_3995,56679|gene_id_58,56679|gene_id_4066,56679|gene_id_2298,5667…	L231_gene4614,L231_gene1442,L231_gene2133,L231_gene863,L231_gene2519,L231_gene608,L231_gene1584,L231_gene4558,L231_gene4026,L231_gene3413,L231_gene1722,L231_gene501,L231_gene4194,L231_gene2263,L231_gene3347,L231_gene3973,L231_gene3895,L231_gene3532,L231_gene186,L231_gene1321,L231_gene1641,L231_gene3719,L231_gene2414,L231_gene4741,L231_gene2610,L231_gene3310,L231_gene4354,L231_gene2327,L231_gene33…	Mobile element protein
2	56105|gene_id_3633,56105|gene_id_4363	56145|gene_id_3806,56145|gene_id_4463,56145|gene_id_3412,56145|gene_id_4386,56145|gene_id_3670	56621|gene_id_4962,56621|gene_id_4406,56621|gene_id_4690,56621|gene_id_4691,56621|gene_id_2775	56622|gene_id_4848,56622|gene_id_4349,56622|gene_id_4772,56622|gene_id_4771,56622|gene_id_4383,56622|gene_id_4156	56646|gene_id_4936,56646|gene_id_208,56646|gene_id_4252,56646|gene_id_1827	56655|gene_id_4579,56655|gene_id_2425,56655|gene_id_3813,56655|gene_id_3966,56655|gene_id_4117,56655|gene_id_4145,56655|gene_id_4481	56674|gene_id_4444,56674|gene_id_4445	56679|gene_id_4951,56679|gene_id_4813,56679|gene_id_4668,56679|gene_id_4882,56679|gene_id_4928,56679|gene_id_4667,56679|gene_id_4812,56679|gene_id_1802,56679|gene_id_4086	L231_gene4461,L231_gene4460	hypothetical protein
3	56105|gene_id_4413,56105|gene_id_4447,56105|gene_id_3475	56145|gene_id_4227,56145|gene_id_4500,56145|gene_id_4377	56621|gene_id_4771,56621|gene_id_4737,56621|gene_id_3756,56621|gene_id_3226	56622|gene_id_4725,56622|gene_id_4546,56622|gene_id_4444,56622|gene_id_4603,56622|gene_id_4248,56622|gene_id_4874	56646|gene_id_4628,56646|gene_id_4565,56646|gene_id_4038,56646|gene_id_3219,56646|gene_id_4339	56655|gene_id_4608,56655|gene_id_728,56655|gene_id_4065,56655|gene_id_4590	56674|gene_id_4396,56674|gene_id_999,56674|gene_id_4029,56674|gene_id_4034,56674|gene_id_4398	56679|gene_id_4741,56679|gene_id_4937,56679|gene_id_4942,56679|gene_id_1743	L231_gene4363,L231_gene4368,L231_gene3237,L231_gene3394	DNA binding protein		COG2207	AraC, AraC-type DNA-binding domain-containing proteins	Transcription
4	56105|gene_id_4338,56105|gene_id_1544	56145|gene_id_3872,56145|gene_id_3516,56145|gene_id_4594	56621|gene_id_4465,56621|gene_id_2668,56621|gene_id_1333	56622|gene_id_4292,56622|gene_id_1782,56622|gene_id_1312,56622|gene_id_4795,56622|gene_id_4668,56622|gene_id_4921	56646|gene_id_4076,56646|gene_id_1323,56646|gene_id_3491,56646|gene_id_4571,56646|gene_id_4840,56646|gene_id_3224	56655|gene_id_3505,56655|gene_id_3701,56655|gene_id_3668,56655|gene_id_4614	56674|gene_id_4200,56674|gene_id_116	56679|gene_id_3983,56679|gene_id_2559,56679|gene_id_3616,56679|gene_id_4323,56679|gene_id_4929,56679|gene_id_4911	L231_gene2087,L231_gene3344,L231_gene1208,L231_gene3231,L231_gene4376	FIG00767425: hypothetical protein		COG5464	COG5464, Uncharacterized conserved protein	Function unknown
5	56105|gene_id_3779,56105|gene_id_3778,56105|gene_id_283,56105|gene_id_285	56145|gene_id_3325,56145|gene_id_3327,56145|gene_id_2689,56145|gene_id_2688	56621|gene_id_4047,56621|gene_id_4049,56621|gene_id_2986,56621|gene_id_2982	56622|gene_id_1876,56622|gene_id_1878,56622|gene_id_4428,56622|gene_id_4433	56646|gene_id_1758,56646|gene_id_1756,56646|gene_id_4744,56646|gene_id_4749	56655|gene_id_2907,56655|gene_id_2909,56655|gene_id_4568,56655|gene_id_4569	56674|gene_id_3478,56674|gene_id_3480,56674|gene_id_4566,56674|gene_id_4571	56679|gene_id_676,56679|gene_id_678,56679|gene_id_4803,56679|gene_id_4807	L231_gene3181,L231_gene3179,L231_gene1909,L231_gene1903	Flagellin protein FlaA	K02406	COG1344	FlgL, Flagellin and related hook-associated proteins	Cell motility and secretion
6	56105|gene_id_4327,56105|gene_id_1597	56145|gene_id_3811,56145|gene_id_2655,56145|gene_id_1791	56621|gene_id_3171,56621|gene_id_1390,56621|gene_id_4990,56621|gene_id_358,56621|gene_id_4900	56622|gene_id_2982,56622|gene_id_4764,56622|gene_id_4362,56622|gene_id_4880	56646|gene_id_3538,56646|gene_id_4868,56646|gene_id_4795	56655|gene_id_1947,56655|gene_id_1362,56655|gene_id_4559,56655|gene_id_1344	56674|gene_id_3954,56674|gene_id_1253	56679|gene_id_4880,56679|gene_id_2145,56679|gene_id_4874,56679|gene_id_4925,56679|gene_id_3200,56679|gene_id_4953	L231_gene4548,L231_gene823,L231_gene2071,L231_gene4468,L231_gene4174	Mobile element protein		COG3415	COG3415, Transposase and inactivated derivatives	DNA replication, recombination, and repair
7	56105|gene_id_4458,56105|gene_id_2997,56105|gene_id_2550,56105|gene_id_4186,56105|gene_id_3811	56145|gene_id_3151,56145|gene_id_2733,56145|gene_id_4335,56145|gene_id_1405	56621|gene_id_537,56621|gene_id_952,56621|gene_id_2628,56621|gene_id_1200	56622|gene_id_25,56622|gene_id_283,56622|gene_id_3745	56646|gene_id_4683,56646|gene_id_3679,56646|gene_id_3407	56655|gene_id_2679,56655|gene_id_282,56655|gene_id_475	56674|gene_id_2693,56674|gene_id_1271,56674|gene_id_1872	56679|gene_id_3897,56679|gene_id_499	L231_gene2484,L231_gene1526,L231_gene111,L231_gene1445,L231_gene2203,L231_gene24	hypothetical protein
8	56105|gene_id_4459,56105|gene_id_4482,56105|gene_id_4337,56105|gene_id_4483	56145|gene_id_4609,56145|gene_id_9	56621|gene_id_4827,56621|gene_id_4887,56621|gene_id_4826,56621|gene_id_4655,56621|gene_id_4886	56622|gene_id_4492,56622|gene_id_4791,56622|gene_id_4491,56622|gene_id_4790,56622|gene_id_4792	56646|gene_id_4864,56646|gene_id_4342,56646|gene_id_4865,56646|gene_id_4375,56646|gene_id_4343	56655|gene_id_4296,56655|gene_id_2250	56674|gene_id_4049,56674|gene_id_1421,56674|gene_id_4048	56679|gene_id_1651,56679|gene_id_1650,56679|gene_id_4968,56679|gene_id_4031,56679|gene_id_4969	L231_gene4375	FIG00764116: hypothetical protein		COG5464	COG5464, Uncharacterized conserved protein	Function unknown
9	56105|gene_id_3074	56145|gene_id_226	56621|gene_id_4354,56621|gene_id_4064,56621|gene_id_4355,56621|gene_id_4127	56622|gene_id_2249,56622|gene_id_456,56622|gene_id_455,56622|gene_id_2248	56646|gene_id_3718,56646|gene_id_3719,56646|gene_id_3464,56646|gene_id_3462	56655|gene_id_2844,56655|gene_id_4589,56655|gene_id_4358	56674|gene_id_4518,56674|gene_id_2207	56679|gene_id_3540,56679|gene_id_352,56679|gene_id_3393,56679|gene_id_3541,56679|gene_id_3395,56679|gene_id_4263	L231_gene4651,L231_gene1929,L231_gene2416,L231_gene2458,L231_gene4650,L231_gene1928	FIG00764748: hypothetical protein
10	56105|gene_id_2976,56105|gene_id_1790,56105|gene_id_2215	56145|gene_id_1576,56145|gene_id_3786	56621|gene_id_770,56621|gene_id_4533	56622|gene_id_1248,56622|gene_id_555,56622|gene_id_3483,56622|gene_id_4476,56622|gene_id_2399	56646|gene_id_938,56646|gene_id_3582,56646|gene_id_3765,56646|gene_id_983	56655|gene_id_1200,56655|gene_id_2107,56655|gene_id_1608	56674|gene_id_2164,56674|gene_id_3229,56674|gene_id_1095	56679|gene_id_3468,56679|gene_id_3948,56679|gene_id_3063	L231_gene3597,L231_gene2022,L231_gene2468,L231_gene977	hypothetical protein
11	56105|gene_id_3698,56105|gene_id_2501,56105|gene_id_4325,56105|gene_id_4404	56145|gene_id_2657	56621|gene_id_356,56621|gene_id_4935,56621|gene_id_1391	56622|gene_id_4766,56622|gene_id_2981	56646|gene_id_4870,56646|gene_id_3537	56655|gene_id_4157,56655|gene_id_1346,56655|gene_id_4558,56655|gene_id_4539	56674|gene_id_4550,56674|gene_id_4713,56674|gene_id_4598	56679|gene_id_3202,56679|gene_id_4947,56679|gene_id_2146	L231_gene4469,L231_gene4550,L231_gene4172,L231_gene2070	Mobile element protein		COG3335	COG3335, Transposase and inactivated derivatives	DNA replication, recombination, and repair
12	56105|gene_id_2012,56105|gene_id_2767,56105|gene_id_4406	56145|gene_id_3389,56145|gene_id_4165	56621|gene_id_1266,56621|gene_id_3449,56621|gene_id_3429	56622|gene_id_1047,56622|gene_id_1018,56622|gene_id_2599	56646|gene_id_1537,56646|gene_id_1505,56646|gene_id_4250	56655|gene_id_1120,56655|gene_id_4291,56655|gene_id_2956	56674|gene_id_446,56674|gene_id_2265	56679|gene_id_1837,56679|gene_id_39,56679|gene_id_1662	L231_gene2249,L231_gene3739,L231_gene3611	Sphingomyelinase C precursor (EC 3.1.4.12)
13	56105|gene_id_3158,56105|gene_id_279,56105|gene_id_1519	56145|gene_id_3862,56145|gene_id_3039,56145|gene_id_4587	56621|gene_id_3191,56621|gene_id_359	56622|gene_id_4372,56622|gene_id_1486,56622|gene_id_4759	56646|gene_id_1794,56646|gene_id_1445,56646|gene_id_4202	56655|gene_id_2786,56655|gene_id_2392,56655|gene_id_187	56674|gene_id_4796,56674|gene_id_4793	56679|gene_id_1444,56679|gene_id_132,56679|gene_id_4831	L231_gene2892,L231_gene3284	FIG00767806: hypothetical protein
14	56105|gene_id_4581	56145|gene_id_635,56145|gene_id_2146,56145|gene_id_27	56621|gene_id_3312,56621|gene_id_1352,56621|gene_id_4950	56622|gene_id_2459,56622|gene_id_517,56622|gene_id_1294	56646|gene_id_859,56646|gene_id_2716,56646|gene_id_3472	56655|gene_id_3680,56655|gene_id_186,56655|gene_id_3223	56674|gene_id_2249,56674|gene_id_1964,56674|gene_id_1135	56679|gene_id_2086,56679|gene_id_4823,56679|gene_id_4167	L231_gene4686,L231_gene1190	putative lipoprotein
15	56105|gene_id_2571	56145|gene_id_3028	56621|gene_id_3343	56622|gene_id_486,56622|gene_id_3754,56622|gene_id_2544	56646|gene_id_828,56646|gene_id_4881,56646|gene_id_3802	56655|gene_id_1645,56655|gene_id_4101,56655|gene_id_1470	56674|gene_id_460,56674|gene_id_4100	56679|gene_id_4242,56679|gene_id_1500,56679|gene_id_4321	L231_gene4715,L231_gene3624,L231_gene3622	Methyl-accepting chemotaxis protein		COG0840	Tar, Methyl-accepting chemotaxis protein	Cell motility and secretion
16	56105|gene_id_3451,56105|gene_id_2944,56105|gene_id_2250,56105|gene_id_1647	56145|gene_id_1908,56145|gene_id_2233	56621|gene_id_2360,56621|gene_id_490	56622|gene_id_1955,56622|gene_id_1120	56646|gene_id_3773,56646|gene_id_4302	56655|gene_id_3481,56655|gene_id_3553	56674|gene_id_3237,56674|gene_id_3607	56679|gene_id_2648,56679|gene_id_2599	L231_gene968,L231_gene1329	FIG00762880: hypothetical protein
17	56105|gene_id_2905,56105|gene_id_1880	56145|gene_id_328,56145|gene_id_1629	56621|gene_id_9	56622|gene_id_3053,56622|gene_id_4485	56646|gene_id_1587,56646|gene_id_984,56646|gene_id_4153	56655|gene_id_2473,56655|gene_id_1607,56655|gene_id_421,56655|gene_id_691	56674|gene_id_282,56674|gene_id_1096	56679|gene_id_1547,56679|gene_id_3064	L231_gene235,L231_gene3076	hypothetical protein
18	56105|gene_id_3631,56105|gene_id_3632	56145|gene_id_3671,56145|gene_id_4462,56145|gene_id_3413	56621|gene_id_4689,56621|gene_id_4869	56622|gene_id_4833,56622|gene_id_4773,56622|gene_id_4892,56622|gene_id_3171	56646|gene_id_2431	56655|gene_id_4575,56655|gene_id_3812,56655|gene_id_4574	56674|gene_id_1284	56679|gene_id_4669,56679|gene_id_4677	L231_gene294	hypothetical protein
19	56105|gene_id_1146,56105|gene_id_3662	56145|gene_id_1084	56621|gene_id_3284,56621|gene_id_2676,56621|gene_id_2076	56622|gene_id_2465,56622|gene_id_1716,56622|gene_id_2888	56646|gene_id_1947,56646|gene_id_2798,56646|gene_id_4385	56655|gene_id_531	56674|gene_id_2949	56679|gene_id_199,56679|gene_id_4459,56679|gene_id_3266	L231_gene2275,L231_gene2330	FIG00767647: hypothetical protein
20	56105|gene_id_1147,56105|gene_id_3661	56145|gene_id_1083	56621|gene_id_3285,56621|gene_id_2075,56621|gene_id_2675	56622|gene_id_2464,56622|gene_id_2887,56622|gene_id_1715	56646|gene_id_1948,56646|gene_id_4384,56646|gene_id_2799	56655|gene_id_530	56674|gene_id_2950	56679|gene_id_200,56679|gene_id_3265,56679|gene_id_4460	L231_gene2274,L231_gene2329	FIG00764319: hypothetical protein
21	56105|gene_id_1797,56105|gene_id_1798	56145|gene_id_1035,56145|gene_id_1036	56621|gene_id_1730,56621|gene_id_1729	56622|gene_id_1693,56622|gene_id_1692	56646|gene_id_339,56646|gene_id_340	56655|gene_id_1756,56655|gene_id_1755	56674|gene_id_1541,56674|gene_id_1540	56679|gene_id_2216,56679|gene_id_2215	L231_gene914,L231_gene913	FIG00765537: hypothetical protein		COG2206	COG2206, HD-GYP domain	Signal transduction mechanisms
22	56105|gene_id_2225,56105|gene_id_463	56145|gene_id_2682,56145|gene_id_3294	56621|gene_id_4010,56621|gene_id_4534	56622|gene_id_905,56622|gene_id_3484	56646|gene_id_2906,56646|gene_id_2480	56655|gene_id_2476,56655|gene_id_2109	56674|gene_id_4304,56674|gene_id_4169	56679|gene_id_60,56679|gene_id_1953	L231_gene4634,L231_gene2023	FIG00764439: hypothetical protein
23	56105|gene_id_727,56105|gene_id_2495	56145|gene_id_552,56145|gene_id_2576	56621|gene_id_2381,56621|gene_id_3052	56622|gene_id_4462,56622|gene_id_698	56646|gene_id_4404,56646|gene_id_2423	56655|gene_id_2228,56655|gene_id_2255	56674|gene_id_3182,56674|gene_id_164	56679|gene_id_4792,56679|gene_id_1244	L231_gene4543,L231_gene1395	Chemotaxis regulator - transmits chemoreceptor signals to flagelllar motor components CheY	K11527	COG4251	COG4251, Bacteriophytochrome (light-regulated signal transduction histidine kinase)	Signal transduction mechanisms
24	56105|gene_id_1427,56105|gene_id_1425	56145|gene_id_2017,56145|gene_id_2020	56621|gene_id_2338,56621|gene_id_2341	56622|gene_id_3788,56622|gene_id_2679	56646|gene_id_1870,56646|gene_id_1867	56655|gene_id_2058,56655|gene_id_2054	56674|gene_id_4016,56674|gene_id_1032	56679|gene_id_1267,56679|gene_id_1263	L231_gene518,L231_gene515	FIG00766689: hypothetical protein		COG4775	COG4775, Outer membrane protein/protective antigen OMA87	Cell envelope biogenesis, outer membrane
25	56105|gene_id_1930,56105|gene_id_186	56145|gene_id_1713,56145|gene_id_890	56621|gene_id_3749,56621|gene_id_2528	56622|gene_id_2620,56622|gene_id_3310	56646|gene_id_4575,56646|gene_id_1238	56655|gene_id_2304,56655|gene_id_2536	56674|gene_id_3585,56674|gene_id_3194	56679|gene_id_407,56679|gene_id_3161	L231_gene4184,L231_gene1115	Heat-labile enterotoxin IIB, A chain precursor
26	56105|gene_id_4036,56105|gene_id_1719	56145|gene_id_212,56145|gene_id_935	56621|gene_id_2407,56621|gene_id_79	56622|gene_id_1535,56622|gene_id_324	56646|gene_id_3599,56646|gene_id_3093	56655|gene_id_1335,56655|gene_id_794	56674|gene_id_3869,56674|gene_id_966	56679|gene_id_3379,56679|gene_id_1615	L231_gene1943,L231_gene3563	RNA-binding protein		COG0724	COG0724, RNA-binding proteins (RRM domain)	General function prediction only
27	56105|gene_id_1197,56105|gene_id_3806	56145|gene_id_3112,56145|gene_id_3990	56621|gene_id_571,56621|gene_id_2017	56622|gene_id_417,56622|gene_id_73	56646|gene_id_575,56646|gene_id_2702	56655|gene_id_1553,56655|gene_id_1282	56674|gene_id_785,56674|gene_id_2322	56679|gene_id_975,56679|gene_id_2694	L231_gene2523,L231_gene1154	transcriptional regulator		COG3620	COG3620, Predicted transcriptional regulator with C-terminal CBS domains	Transcription
28	56105|gene_id_3560,56105|gene_id_3562	56145|gene_id_2252,56145|gene_id_2256	56621|gene_id_471,56621|gene_id_468	56622|gene_id_4062,56622|gene_id_4066	56646|gene_id_1340,56646|gene_id_1344	56655|gene_id_3535,56655|gene_id_3532	56674|gene_id_1991,56674|gene_id_4074	56679|gene_id_4019,56679|gene_id_850	L231_gene2767,L231_gene2772	FIG00763622: hypothetical protein		COG1075	LipA, Predicted acetyltransferases and hydrolases with the alpha/beta hydrolase fold	General function prediction only
29	56105|gene_id_205,56105|gene_id_1889	56145|gene_id_872,56145|gene_id_1988	56621|gene_id_2546,56621|gene_id_2307	56622|gene_id_1074,56622|gene_id_3817	56646|gene_id_1220,56646|gene_id_1898	56655|gene_id_2554,56655|gene_id_2085	56674|gene_id_2784,56674|gene_id_3987	56679|gene_id_3144,56679|gene_id_1296	L231_gene1095,L231_gene549	Sulfate and thiosulfate binding protein CysP	K02048	COG1613	Sbp, ABC-type sulfate transport system, periplasmic component	Inorganic ion transport and metabolism
30	56105|gene_id_378,56105|gene_id_1040	56145|gene_id_1416,56145|gene_id_990	56621|gene_id_1068,56621|gene_id_210	56622|gene_id_883,56622|gene_id_1628	56646|gene_id_2888,56646|gene_id_470	56655|gene_id_486,56655|gene_id_3977	56674|gene_id_531,56674|gene_id_3910	56679|gene_id_805,56679|gene_id_1330	L231_gene4338,L231_gene1802	Long-chain-fatty-acid--CoA ligase (EC 6.2.1.3)	K01897	COG1022	FAA1, Long-chain acyl-CoA synthetases (AMP-forming)	Lipid metabolism
31	56105|gene_id_3551,56105|gene_id_2906	56145|gene_id_2242,56145|gene_id_1360	56621|gene_id_481,56621|gene_id_3154	56622|gene_id_4052,56622|gene_id_2641	56646|gene_id_1330,56646|gene_id_2111	56655|gene_id_3545,56655|gene_id_4041	56674|gene_id_2001,56674|gene_id_400	56679|gene_id_2608,56679|gene_id_3968	L231_gene1318,L231_gene1561	Acyl-CoA dehydrogenase (EC 1.3.8.7)	K00257	COG1960	CaiA, Acyl-CoA dehydrogenases	Lipid metabolism
32	56105|gene_id_2569,56105|gene_id_99	56145|gene_id_3030,56145|gene_id_4116	56621|gene_id_3341,56621|gene_id_3231	56622|gene_id_488,56622|gene_id_4121	56646|gene_id_830,56646|gene_id_966	56655|gene_id_1643,56655|gene_id_1623	56674|gene_id_458,56674|gene_id_1078	56679|gene_id_4240,56679|gene_id_3047	L231_gene4713,L231_gene3096	response regulator		COG2200	Rtn, FOG: EAL domain	Signal transduction mechanisms
33	56105|gene_id_3713,56105|gene_id_3712	56145|gene_id_523,56145|gene_id_524	56621|gene_id_2793,56621|gene_id_2794	56622|gene_id_2725,56622|gene_id_2724	56646|gene_id_3036,56646|gene_id_3035	56655|gene_id_2200,56655|gene_id_2201	56674|gene_id_3153,56674|gene_id_3154	56679|gene_id_2474,56679|gene_id_2475	L231_gene4509,L231_gene4510	Putative stomatin/prohibitin-family membrane protease subunit YbbK		COG0330	HflC, Membrane protease subunits, stomatin/prohibitin homologs	Posttranslational modification, protein turnover, chaperones
34	56105|gene_id_3191,56105|gene_id_4286	56145|gene_id_4309,56145|gene_id_3899	56621|gene_id_4244,56621|gene_id_4184	56622|gene_id_1972,56622|gene_id_2843	56646|gene_id_3656,56646|gene_id_3140	56655|gene_id_3686,56655|gene_id_2937	56674|gene_id_4019,56674|gene_id_1304	56679|gene_id_4756,56679|gene_id_643	L231_gene4348,L231_gene1733	FIG00766556: hypothetical protein	K06306	COG3858	COG3858, Predicted glycosyl hydrolase	General function prediction only
35	56105|gene_id_3700	56145|gene_id_2329,56145|gene_id_1513	56621|gene_id_3417,56621|gene_id_4590	56622|gene_id_2611,56622|gene_id_1185	56646|gene_id_4237,56646|gene_id_875	56655|gene_id_2944,56655|gene_id_1137	56674|gene_id_2277,56674|gene_id_1672	56679|gene_id_1673,56679|gene_id_2446	L231_gene3595,L231_gene3375	Microbial collagenase (EC 3.4.24.3)
36	56105|gene_id_2833	56145|gene_id_2618,56145|gene_id_4504	56621|gene_id_630,56621|gene_id_4739	56622|gene_id_358,56622|gene_id_4882	56646|gene_id_516,56646|gene_id_4630	56655|gene_id_1491,56655|gene_id_4605	56674|gene_id_726,56674|gene_id_4780	56679|gene_id_1035,56679|gene_id_4744	L231_gene2582,L231_gene4366	putative lipoprotein
37	56105|gene_id_9	56145|gene_id_815	56621|gene_id_379,56621|gene_id_627	56622|gene_id_3384,56622|gene_id_360	56646|gene_id_4218,56646|gene_id_518	56655|gene_id_2140,56655|gene_id_1494	56674|gene_id_4123,56674|gene_id_729	56679|gene_id_3932,56679|gene_id_1031	L231_gene141,L231_gene2580	Hypothetical lipoprotein
38	56105|gene_id_687	56145|gene_id_3054	56621|gene_id_716,56621|gene_id_4344,56621|gene_id_4550	56622|gene_id_3072	56646|gene_id_1605,56646|gene_id_3966	56655|gene_id_2454,56655|gene_id_4139	56674|gene_id_297	56679|gene_id_1564,56679|gene_id_2083	L231_gene216	FIG00769321: hypothetical protein
39	56105|gene_id_4448	56145|gene_id_4226	56621|gene_id_4981,56621|gene_id_4120	56622|gene_id_4545,56622|gene_id_4726	56646|gene_id_4039,56646|gene_id_3220	56655|gene_id_4609,56655|gene_id_727	56674|gene_id_4028	56679|gene_id_3809,56679|gene_id_3490	L231_gene4369	FIG00767814: hypothetical protein
40	56105|gene_id_2236	56145|gene_id_1056,56145|gene_id_1610	56621|gene_id_3169	56622|gene_id_2628	56646|gene_id_2126	56655|gene_id_3208,56655|gene_id_4328,56655|gene_id_4054	56674|gene_id_2195,56674|gene_id_386	56679|gene_id_3954	L231_gene1577,L231_gene3999	Mobile element protein
41	56105|gene_id_2796	56145|gene_id_2480	56621|gene_id_121,56621|gene_id_416	56622|gene_id_1896,56622|gene_id_3851	56646|gene_id_3388,56646|gene_id_1176	56655|gene_id_3442	56674|gene_id_1441,56674|gene_id_2253	56679|gene_id_3172	L231_gene4205,L231_gene854	hypothetical protein
42	56105|gene_id_3011	56145|gene_id_3249	56621|gene_id_4288,56621|gene_id_2178	56622|gene_id_3155	56646|gene_id_4133,56646|gene_id_287	56655|gene_id_4314	56674|gene_id_4375,56674|gene_id_3415	56679|gene_id_4571,56679|gene_id_3107	L231_gene3990,L231_gene75	Dihydrofolate reductase (EC 1.5.1.3)		COG0262	FolA, Dihydrofolate reductase	Coenzyme metabolism
43	56105|gene_id_1482	56145|gene_id_3855,56145|gene_id_665,56145|gene_id_4558	56621|gene_id_4943,56621|gene_id_4753	56622|gene_id_424	56646|gene_id_1484	56655|gene_id_3780,56655|gene_id_3477	56674|gene_id_3350,56674|gene_id_3589	56679|gene_id_907	L231_gene4381	hypothetical protein		COG2946	COG2946, Putative phage replication protein RstA	DNA replication, recombination, and repair
44	56105|gene_id_3512	56145|gene_id_4509	56621|gene_id_4932,56621|gene_id_3002	56622|gene_id_2935,56622|gene_id_1539	56646|gene_id_1957,56646|gene_id_4928	56655|gene_id_3763	56674|gene_id_4825,56674|gene_id_31	56679|gene_id_4421,56679|gene_id_4591	L231_gene335	transposase
45	56105|gene_id_4455	56145|gene_id_3520,56145|gene_id_3148	56621|gene_id_4960	56622|gene_id_27	56646|gene_id_4685,56646|gene_id_3587	56655|gene_id_620,56655|gene_id_2681	56674|gene_id_2691,56674|gene_id_4659,56674|gene_id_4542	56679|gene_id_4943	L231_gene3894	Mobile element protein
46	56105|gene_id_3217,56105|gene_id_3368,56105|gene_id_4340	56145|gene_id_3237	56621|gene_id_4276	56622|gene_id_3167	56646|gene_id_4146	56655|gene_id_4303	56674|gene_id_2711,56674|gene_id_4364	56679|gene_id_4582	L231_gene3979	hypothetical protein
47	56105|gene_id_2761,56105|gene_id_2308	56145|gene_id_2513	56621|gene_id_1589	56622|gene_id_4043	56646|gene_id_2433	56655|gene_id_254	56674|gene_id_1408,56674|gene_id_11,56674|gene_id_3319	56679|gene_id_1077	L231_gene2745	FIG00764887: hypothetical protein
48	56105|gene_id_3083,56105|gene_id_3082	56145|gene_id_725	56621|gene_id_4440	56622|gene_id_3465	56646|gene_id_1674	56655|gene_id_3036	56674|gene_id_710,56674|gene_id_709	56679|gene_id_1959,56679|gene_id_1960	L231_gene3278	Glycerol-3-phosphate dehydrogenase [NAD(P)+] (EC 1.1.1.94)		COG0240	GpsA, Glycerol-3-phosphate dehydrogenase	Energy production and conversion
49	56105|gene_id_3242	56145|gene_id_4601,56145|gene_id_142	56621|gene_id_149	56622|gene_id_3691	56646|gene_id_3148,56646|gene_id_3149	56655|gene_id_2877	56674|gene_id_4798,56674|gene_id_4514	56679|gene_id_699	L231_gene1119	Hypothetical lipoprotein
50	56105|gene_id_2283	56145|gene_id_4396,56145|gene_id_4598,56145|gene_id_1280	56621|gene_id_1654	56622|gene_id_984	56646|gene_id_1451	56655|gene_id_951	56674|gene_id_3296,56674|gene_id_2669	56679|gene_id_4102	L231_gene2151	FIG00763397: hypothetical protein
51	56105|gene_id_3364,56105|gene_id_3976	56145|gene_id_3589,56145|gene_id_3144	56621|gene_id_541	56622|gene_id_30	56646|gene_id_608	56655|gene_id_2685	56674|gene_id_3391	56679|gene_id_3893	L231_gene2837,L231_gene2489	FIG00765353: hypothetical protein
52	56105|gene_id_2285	56145|gene_id_4261,56145|gene_id_4552,56145|gene_id_1279	56621|gene_id_1655	56622|gene_id_983	56646|gene_id_1450	56655|gene_id_952	56674|gene_id_2670,56674|gene_id_3297	56679|gene_id_4103	L231_gene2150	FIG00767304: hypothetical protein
53	56105|gene_id_1159,56105|gene_id_3807	56145|gene_id_3991	56621|gene_id_2016	56622|gene_id_74	56646|gene_id_2701	56655|gene_id_1283	56674|gene_id_2319,56674|gene_id_2321	56679|gene_id_2693	L231_gene1155	Cobalt-zinc-cadmium resistance protein CzcA; Cation efflux system protein CusA	K15726	COG3696	COG3696, Putative silver efflux pump	Inorganic ion transport and metabolism
54	56105|gene_id_4265,56105|gene_id_2897	56145|gene_id_2362	56621|gene_id_1557	56622|gene_id_664	56646|gene_id_4693	56655|gene_id_219	56674|gene_id_4637,56674|gene_id_4390	56679|gene_id_1045	L231_gene2713	hypothetical protein
55	56105|gene_id_1250,56105|gene_id_4477	56145|gene_id_3153	56621|gene_id_535	56622|gene_id_24	56646|gene_id_4682	56655|gene_id_2677	56674|gene_id_2695	56679|gene_id_3899	L231_gene2483	Sphingomyelinase C precursor
56	56105|gene_id_4538,56105|gene_id_909	56145|gene_id_2061	56621|gene_id_2976	56622|gene_id_215	56646|gene_id_236	56655|gene_id_2016	56674|gene_id_3984	56679|gene_id_1473	L231_gene2980	hypothetical protein
57	56105|gene_id_134,56105|gene_id_911	56145|gene_id_2744	56621|gene_id_1396	56622|gene_id_2976	56646|gene_id_3532	56655|gene_id_4163	56674|gene_id_3258	56679|gene_id_2151	L231_gene2064	Mobile element protein		COG3666	COG3666, Transposase and inactivated derivatives	DNA replication, recombination, and repair
58	56105|gene_id_2042	56145|gene_id_1985	56621|gene_id_3447	56622|gene_id_1020	56646|gene_id_1507,56646|gene_id_1506	56655|gene_id_4121	56674|gene_id_445	56679|gene_id_40	L231_gene3742	FIG00763548: hypothetical protein		COG2956	COG2956, Predicted N-acetylglucosaminyl transferase	Carbohydrate transport and metabolism
59	56105|gene_id_251	56145|gene_id_2343,56145|gene_id_2344	56621|gene_id_3877	56622|gene_id_1474	56646|gene_id_1435	56655|gene_id_2379	56674|gene_id_1815	56679|gene_id_122	L231_gene3298	Adenine phosphoribosyltransferase (EC 2.4.2.7)	K00759	COG0503	Apt, Adenine/guanine phosphoribosyltransferases and related PRPP-binding proteins	Nucleotide transport and metabolism
60	56105|gene_id_4208	56145|gene_id_1757	56621|gene_id_726	56622|gene_id_4163	56646|gene_id_2442	56655|gene_id_3708	56674|gene_id_3094	56679|gene_id_2564	L231_gene3673,L231_gene3675	transcriptional coactivator
61	56105|gene_id_664,56105|gene_id_10	56145|gene_id_816	56621|gene_id_378	56622|gene_id_3383	56646|gene_id_4219	56655|gene_id_2139	56674|gene_id_4124	56679|gene_id_3931	L231_gene142	histidine kinase sensor protein		COG3920	COG3920, Signal transduction histidine kinase	Signal transduction mechanisms
62	56105|gene_id_551,56105|gene_id_3852	56145|gene_id_1744	56621|gene_id_2913	56622|gene_id_4836	56646|gene_id_3200	56655|gene_id_1804	56674|gene_id_2076	56679|gene_id_2803	L231_gene2698	FIG00766895: hypothetical protein
63	56105|gene_id_807	56145|gene_id_6,56145|gene_id_2243	56621|gene_id_480	56622|gene_id_4053	56646|gene_id_1331	56655|gene_id_3544	56674|gene_id_2000	56679|gene_id_2609	L231_gene1317	Mobile element protein		COG2801	Tra5, Transposase and inactivated derivatives	DNA replication, recombination, and repair
64	56105|gene_id_690	56145|gene_id_3056	56621|gene_id_714,56621|gene_id_4553	56622|gene_id_3074	56646|gene_id_1607	56655|gene_id_2452	56674|gene_id_299	56679|gene_id_1566	L231_gene214	FIG00762908: hypothetical protein
65	56105|gene_id_691	56145|gene_id_3057	56621|gene_id_713,56621|gene_id_4554	56622|gene_id_3075	56646|gene_id_1608	56655|gene_id_2451	56674|gene_id_300	56679|gene_id_1567	L231_gene213	FIG00767522: hypothetical protein
66	56105|gene_id_46,56105|gene_id_686	56145|gene_id_3052	56621|gene_id_719	56622|gene_id_3069	56646|gene_id_1602	56655|gene_id_2457	56674|gene_id_294	56679|gene_id_1561	L231_gene219	Lactoylglutathione lyase (EC 4.4.1.5)	K07032	COG3607	COG3607, Predicted lactoylglutathione lyase	General function prediction only
67	56105|gene_id_789,56105|gene_id_2147	56145|gene_id_2995	56621|gene_id_1503	56622|gene_id_3180	56646|gene_id_4594	56655|gene_id_4175	56674|gene_id_3567	56679|gene_id_3817	L231_gene655	FIG00762880: hypothetical protein
68	56105|gene_id_3287	56145|gene_id_1300	56621|gene_id_1634	56622|gene_id_3262	56646|gene_id_3887	56655|gene_id_932	56674|gene_id_2651	56679|gene_id_3350	L231_gene4448	FIG00762639: hypothetical protein
69	56105|gene_id_3132	56145|gene_id_3082	56621|gene_id_684	56622|gene_id_3102	56646|gene_id_1636	56655|gene_id_2426	56674|gene_id_328	56679|gene_id_1462	L231_gene187	putative lipoprotein	K06954	COG2907	COG2907, Predicted NAD/FAD-binding protein	General function prediction only
70	56105|gene_id_3683	56145|gene_id_1104	56621|gene_id_2098	56622|gene_id_4255	56646|gene_id_1737	56655|gene_id_550	56674|gene_id_2931	56679|gene_id_3288	L231_gene2354	FIG00766276: hypothetical protein
71	56105|gene_id_4498	56145|gene_id_1507	56621|gene_id_4584	56622|gene_id_1179	56646|gene_id_869	56655|gene_id_3733	56674|gene_id_1678	56679|gene_id_2451	L231_gene3371	Signal transduction histidine kinase	K11617	COG4585	COG4585, Signal transduction histidine kinase	Signal transduction mechanisms
72	56105|gene_id_296	56145|gene_id_1497	56621|gene_id_987	56622|gene_id_1547	56646|gene_id_389	56655|gene_id_4398	56674|gene_id_3758	56679|gene_id_584	L231_gene1891	FIG00765447: hypothetical protein
73	56105|gene_id_1962	56145|gene_id_339	56621|gene_id_827	56622|gene_id_2086	56646|gene_id_2252	56655|gene_id_3352	56674|gene_id_1592	56679|gene_id_214	L231_gene733	Predicted alternative glutathione synthetase (EC 6.3.2.3)		COG1181	DdlA, D-alanine-D-alanine ligase and related ATP-grasp enzymes	Cell envelope biogenesis, outer membrane
74	56105|gene_id_3945	56145|gene_id_2451	56621|gene_id_1964	56622|gene_id_615	56646|gene_id_2637	56655|gene_id_3131	56674|gene_id_2519	56679|gene_id_1721	L231_gene3946	FIG00762538: hypothetical protein
75	56105|gene_id_716	56145|gene_id_563	56621|gene_id_3681	56622|gene_id_963	56646|gene_id_2039	56655|gene_id_2241	56674|gene_id_3055	56679|gene_id_2512	L231_gene4560	anti-sigma F factor antagonist, putative		COG1366	SpoIIAA, Anti-anti-sigma regulatory factor (antagonist of anti-sigma factor)	Signal transduction mechanisms
76	56105|gene_id_3784	56145|gene_id_3311	56621|gene_id_4035	56622|gene_id_1861	56646|gene_id_1773	56655|gene_id_2890	56674|gene_id_3465	56679|gene_id_664	L231_gene3194	Pyruvate dehydrogenase E1 component alpha subunit (EC 1.2.4.1)	K00161	COG1071	AcoA, Pyruvate/2-oxoglutarate dehydrogenase complex, dehydrogenase (E1) component, eukaryotic type, alpha subunit	Energy production and conversion
77	56105|gene_id_2376	56145|gene_id_404	56621|gene_id_897	56622|gene_id_2158	56646|gene_id_2181	56655|gene_id_3194	56674|gene_id_1658	56679|gene_id_280	L231_gene3703	FIG00766161: hypothetical protein
78	56105|gene_id_1424	56145|gene_id_2021	56621|gene_id_2342	56622|gene_id_2678	56646|gene_id_1866	56655|gene_id_2053	56674|gene_id_1033	56679|gene_id_1262	L231_gene514	L-aspartate oxidase (EC 1.4.3.16)	K00278	COG0029	NadB, Aspartate oxidase	Coenzyme metabolism
79	56105|gene_id_2493	56145|gene_id_2573	56621|gene_id_3055	56622|gene_id_701	56646|gene_id_2420	56655|gene_id_2258	56674|gene_id_161	56679|gene_id_1241	L231_gene1399	FIG00763618: hypothetical protein	K09778	COG2121	COG2121, Uncharacterized protein conserved in bacteria	Function unknown
80	56105|gene_id_3491	56145|gene_id_2379	56621|gene_id_3018	56622|gene_id_1998	56646|gene_id_1806	56655|gene_id_434	56674|gene_id_1311	56679|gene_id_3502	L231_gene316	FIG00763520: hypothetical protein
81	56105|gene_id_4506	56145|gene_id_1520	56621|gene_id_3490	56622|gene_id_1191	56646|gene_id_884	56655|gene_id_1142	56674|gene_id_1665	56679|gene_id_3407	L231_gene473	hypothetical protein
82	56105|gene_id_1656	56145|gene_id_615	56621|gene_id_4843	56622|gene_id_4176	56646|gene_id_4482	56655|gene_id_4346	56674|gene_id_2367	56679|gene_id_4507	L231_gene1726	divalent anion Na+ symporter	K14445	COG0471	CitT, Di- and tricarboxylate transporters	Inorganic ion transport and metabolism
83	56105|gene_id_3149	56145|gene_id_3868	56621|gene_id_3197	56622|gene_id_4366	56646|gene_id_1788	56655|gene_id_2792	56674|gene_id_380	56679|gene_id_1450	L231_gene2898	FIG00762525: hypothetical protein
84	56105|gene_id_1946	56145|gene_id_443	56621|gene_id_941	56622|gene_id_2198	56646|gene_id_2285	56655|gene_id_317	56674|gene_id_3715	56679|gene_id_420	L231_gene2826	DNA primase (EC 2.7.7.-)	K02316	COG0358	DnaG, DNA primase (bacterial type)	DNA replication, recombination, and repair
85	56105|gene_id_1089	56145|gene_id_1952	56621|gene_id_1256	56622|gene_id_1057	56646|gene_id_1547	56655|gene_id_1131	56674|gene_id_409	56679|gene_id_1847	L231_gene2259	Chemotaxis regulator - transmits chemoreceptor signals to flagelllar motor components CheY	K11527	COG0642	BaeS, Signal transduction histidine kinase	Signal transduction mechanisms
86	56105|gene_id_2699	56145|gene_id_3835	56621|gene_id_4568	56622|gene_id_4537	56646|gene_id_4164	56655|gene_id_3862	56674|gene_id_4346	56679|gene_id_4703	L231_gene33	Two-component system sensor histidine kinase		COG0642	BaeS, Signal transduction histidine kinase	Signal transduction mechanisms
87	56105|gene_id_1061	56145|gene_id_93	56621|gene_id_1789	56622|gene_id_2033	56646|gene_id_680	56655|gene_id_75	56674|gene_id_887	56679|gene_id_2872	L231_gene3487	Translation initiation factor 1	K02518	COG0361	InfA, Translation initiation factor 1 (IF-1)	Translation, ribosomal structure and biogenesis
88	56105|gene_id_104	56145|gene_id_4121	56621|gene_id_4671	56622|gene_id_4116	56646|gene_id_972	56655|gene_id_1618	56674|gene_id_1084	56679|gene_id_3052	L231_gene3090	DNA binding protein		COG2207	AraC, AraC-type DNA-binding domain-containing proteins	Transcription
89	56105|gene_id_989	56145|gene_id_765	56621|gene_id_3808	56622|gene_id_3208	56646|gene_id_2094	56655|gene_id_2804	56674|gene_id_4266	56679|gene_id_2964	L231_gene3852	Methionine aminopeptidase (EC 3.4.11.18)	K01265	COG0024	Map, Methionine aminopeptidase	Translation, ribosomal structure and biogenesis
90	56105|gene_id_367	56145|gene_id_1429	56621|gene_id_1055	56622|gene_id_1615	56646|gene_id_457	56655|gene_id_499	56674|gene_id_544	56679|gene_id_792	L231_gene1816	FIG00764399: hypothetical protein
91	56105|gene_id_3243	56145|gene_id_3844	56621|gene_id_148	56622|gene_id_3692	56646|gene_id_3147	56655|gene_id_2878	56674|gene_id_4544	56679|gene_id_700	L231_gene1118	hypothetical protein
92	56105|gene_id_215	56145|gene_id_863	56621|gene_id_2555	56622|gene_id_1064	56646|gene_id_1210	56655|gene_id_2563	56674|gene_id_2793	56679|gene_id_3134	L231_gene1086	Pyridoxamine 5&#39;-phosphate oxidase (EC 1.4.3.5)	K00275	COG0259	PdxH, Pyridoxamine-phosphate oxidase	Coenzyme metabolism
93	56105|gene_id_2337	56145|gene_id_2795	56621|gene_id_255	56622|gene_id_838	56646|gene_id_1045	56655|gene_id_1071	56674|gene_id_344	56679|gene_id_1375	L231_gene4294	FIG00763670: hypothetical protein		COG3063	PilF, Tfp pilus assembly protein PilF	Cell motility and secretion
94	56105|gene_id_4060	56145|gene_id_1145	56621|gene_id_3785	56622|gene_id_120	56646|gene_id_185	56655|gene_id_590	56674|gene_id_593	56679|gene_id_337	L231_gene1662	CarD-like transcriptional regulator	K07736	COG1329	COG1329, Transcriptional regulators, similar to M. xanthus CarD	Transcription
95	56105|gene_id_740	56145|gene_id_540	56621|gene_id_2812	56622|gene_id_2705	56646|gene_id_3017	56655|gene_id_2217	56674|gene_id_3171	56679|gene_id_2492	L231_gene4529	3-hydroxyisobutyrate dehydrogenase	K00020	COG2084	MmsB, 3-hydroxyisobutyrate dehydrogenase and related beta-hydroxyacid dehydrogenases	Lipid metabolism
96	56105|gene_id_4101	56145|gene_id_2486	56621|gene_id_423	56622|gene_id_3858	56646|gene_id_1183	56655|gene_id_3448	56674|gene_id_1446	56679|gene_id_3179	L231_gene845	zinc-binding dehydrogenase family	K00344	COG0604	Qor, NADPH:quinone reductase and related Zn-dependent oxidoreductases	Energy production and conversion
97	56105|gene_id_423	56145|gene_id_1556	56621|gene_id_790	56622|gene_id_1227	56646|gene_id_919	56655|gene_id_1180	56674|gene_id_2144	56679|gene_id_3445	L231_gene432	FIG00764011: hypothetical protein
98	56105|gene_id_3541	56145|gene_id_133	56621|gene_id_1748	56622|gene_id_4328	56646|gene_id_717	56655|gene_id_3853	56674|gene_id_927	56679|gene_id_2911	L231_gene3523	ATP-dependent protease La (EC 3.4.21.53) Type I	K01338	COG0466	Lon, ATP-dependent Lon protease, bacterial type	Posttranslational modification, protein turnover, chaperones
99	56105|gene_id_2438	56145|gene_id_3180	56621|gene_id_2584	56622|gene_id_755	56646|gene_id_634	56655|gene_id_3611	56674|gene_id_2415	56679|gene_id_1190	L231_gene803	Glutamate racemase (EC 5.1.1.3)	K01776	COG0796	MurI, Glutamate racemase	Cell envelope biogenesis, outer membrane
100	56105|gene_id_183	56145|gene_id_891	56621|gene_id_2526	56622|gene_id_3311	56646|gene_id_1240	56655|gene_id_2534	56674|gene_id_3196	56679|gene_id_3619	L231_gene4794	FIG00765625: hypothetical protein
101	56105|gene_id_556	56145|gene_id_1227	56621|gene_id_3406	56622|gene_id_4207	56646|gene_id_765	56655|gene_id_1390	56674|gene_id_1907	56679|gene_id_1131	L231_gene2940	S-adenosylmethionine decarboxylase proenzyme (EC 4.1.1.50), prokaryotic class 1B	K01611	COG1586	SpeD, S-adenosylmethionine decarboxylase	Amino acid transport and metabolism
102	56105|gene_id_3028	56145|gene_id_4102	56621|gene_id_4309	56622|gene_id_1918	56646|gene_id_113	56655|gene_id_1911	56674|gene_id_2862	56679|gene_id_306	L231_gene4013	oxidoreductase family	K03810	COG0673	MviM, Predicted dehydrogenases and related proteins	General function prediction only
103	56105|gene_id_3674	56145|gene_id_1095	56621|gene_id_2088	56622|gene_id_2898	56646|gene_id_4616	56655|gene_id_541	56674|gene_id_2940	56679|gene_id_3279	L231_gene2345	Flagellar basal-body rod protein FlgC	K02388	COG1558	FlgC, Flagellar basal body rod protein	Cell motility and secretion
104	56105|gene_id_72	56145|gene_id_1854	56621|gene_id_1880	56622|gene_id_2292	56646|gene_id_64	56655|gene_id_352	56674|gene_id_193	56679|gene_id_2375	L231_gene1021	Cytidylate kinase (EC 2.7.4.25)	K00945	COG0283	Cmk, Cytidylate kinase	Nucleotide transport and metabolism
105	56105|gene_id_200	56145|gene_id_877	56621|gene_id_2541	56622|gene_id_1079	56646|gene_id_1225	56655|gene_id_2549	56674|gene_id_2780	56679|gene_id_3148	L231_gene1101	Protein-export membrane protein SecF (TC 3.A.5.1.1)	K03074	COG0341	SecF, Preprotein translocase subunit SecF	Intracellular trafficking and secretion
106	56105|gene_id_1071	56145|gene_id_2704	56621|gene_id_1230	56622|gene_id_3716	56646|gene_id_3435	56655|gene_id_145	56674|gene_id_1845	56679|gene_id_470	L231_gene1479	TsaD/Kae1/Qri7 protein, required for threonylcarbamoyladenosine t(6)A37 formation in tRNA	K01409	COG0533	QRI7, Metal-dependent proteases with possible chaperone activity	Posttranslational modification, protein turnover, chaperones
107	56105|gene_id_1172	56145|gene_id_4005	56621|gene_id_2003	56622|gene_id_89	56646|gene_id_2687	56655|gene_id_1297	56674|gene_id_2306	56679|gene_id_2679	L231_gene1170	FIG00767365: hypothetical protein
108	56105|gene_id_482	56145|gene_id_21	56621|gene_id_1345	56622|gene_id_1300	56646|gene_id_3478	56655|gene_id_3229	56674|gene_id_1141	56679|gene_id_4174	L231_gene1197	FIG00765930: hypothetical protein		COG2834	LolA, Outer membrane lipoprotein-sorting protein	Cell envelope biogenesis, outer membrane
109	56105|gene_id_955	56145|gene_id_919	56621|gene_id_2497	56622|gene_id_3341	56646|gene_id_1269	56655|gene_id_2505	56674|gene_id_3889	56679|gene_id_3648	L231_gene4761	glutaconate CoA transferase-like protein		COG1788	AtoD, Acyl CoA:acetate/3-ketoacid CoA transferase, alpha subunit	Lipid metabolism
110	56105|gene_id_1289	56145|gene_id_2315	56621|gene_id_1371	56622|gene_id_3000	56646|gene_id_3557	56655|gene_id_2172	56674|gene_id_1363	56679|gene_id_2127	L231_gene3215	Ferrous iron transport protein B	K04759	COG0370	FeoB, Fe2+ transport system protein B	Inorganic ion transport and metabolism
111	56105|gene_id_2595	56145|gene_id_3005	56621|gene_id_3896	56622|gene_id_4755	56646|gene_id_3939	56655|gene_id_1667	56674|gene_id_3706	56679|gene_id_4796	L231_gene4743	Enoyl-CoA hydratase (EC 4.2.1.17)	K18383	COG1024	CaiD, Enoyl-CoA hydratase/carnithine racemase	Lipid metabolism
112	56105|gene_id_4023	56145|gene_id_1375	56621|gene_id_1109	56622|gene_id_2568	56646|gene_id_511	56655|gene_id_3800	56674|gene_id_3630	56679|gene_id_846	L231_gene1755	Enoyl-CoA hydratase (EC 4.2.1.17) / Delta(3)-cis-delta(2)-trans-enoyl-CoA isomerase (EC 5.3.3.8) / 3-hydroxyacyl-CoA dehydrogenase (EC 1.1.1.35) / 3-hydroxybutyryl-CoA epimerase (EC 5.1.2.3)	K01692	COG1024	CaiD, Enoyl-CoA hydratase/carnithine racemase	Lipid metabolism
113	56105|gene_id_659	56145|gene_id_3588	56621|gene_id_671	56622|gene_id_2807	56646|gene_id_2556	56655|gene_id_893	56674|gene_id_2412	56679|gene_id_2441	L231_gene2836	Fatty acid desaturase (EC 1.14.19.1); Delta-9 fatty acid desaturase (EC 1.14.19.1)	K00507	COG1398	OLE1, Fatty-acid desaturase	Lipid metabolism
114	56105|gene_id_3055	56145|gene_id_3954	56621|gene_id_307	56622|gene_id_4037	56646|gene_id_1098	56655|gene_id_1020	56674|gene_id_2828	56679|gene_id_1426	L231_gene4242	DNA gyrase subunit B (EC 5.99.1.3)	K02470	COG0187	GyrB, Type IIA topoisomerase (DNA gyrase/topo II, topoisomerase IV), B subunit	DNA replication, recombination, and repair
115	56105|gene_id_1976	56145|gene_id_352	56621|gene_id_840	56622|gene_id_2099	56646|gene_id_2239	56655|gene_id_3365	56674|gene_id_1605	56679|gene_id_227	L231_gene719	FIG00764773: hypothetical protein
116	56105|gene_id_2171	56145|gene_id_3261	56621|gene_id_2453	56622|gene_id_2505	56646|gene_id_2515	56655|gene_id_652	56674|gene_id_2726	56679|gene_id_1914	L231_gene1991	FIG00766043: hypothetical protein		COG4260	COG4260, Putative virion core protein (lumpy skin disease virus)	Function unknown
117	56105|gene_id_4129	56145|gene_id_952	56621|gene_id_62	56622|gene_id_341	56646|gene_id_3077	56655|gene_id_811	56674|gene_id_983	56679|gene_id_1631	L231_gene3581	NADH-ubiquinone oxidoreductase chain L (EC 1.6.5.3)	K00341	COG1009	NuoL, NADH:ubiquinone oxidoreductase subunit 5 (chain L)/Multisubunit Na+/H+ antiporter, MnhA subunit	Energy production and conversion
118	56105|gene_id_2127	56145|gene_id_2976	56621|gene_id_1523	56622|gene_id_1836	56646|gene_id_26	56655|gene_id_4194	56674|gene_id_2705	56679|gene_id_3838	L231_gene634	diguanylate cyclase/phosphodiesterase (GGDEF & EAL domains) with PAS/PAC sensor(s)		COG2200	Rtn, FOG: EAL domain	Signal transduction mechanisms
119	56105|gene_id_4052	56145|gene_id_197	56621|gene_id_2392	56622|gene_id_1520	56646|gene_id_3615	56655|gene_id_1320	56674|gene_id_3854	56679|gene_id_3364	L231_gene1959	FIG00764431: hypothetical protein
120	56105|gene_id_3316	56145|gene_id_1327	56621|gene_id_1607	56622|gene_id_3289	56646|gene_id_3914	56655|gene_id_906	56674|gene_id_2625	56679|gene_id_4070	L231_gene371	Ribonuclease D (EC 3.1.26.3)	K03684	COG0349	Rnd, Ribonuclease D	Translation, ribosomal structure and biogenesis
121	56105|gene_id_3622	56145|gene_id_1938	56621|gene_id_4423	56622|gene_id_2756	56646|gene_id_4529	56655|gene_id_4091	56674|gene_id_2287	56679|gene_id_2725	L231_gene3357	FIG00763814: hypothetical protein
122	56105|gene_id_2194	56145|gene_id_3917	56621|gene_id_1460	56622|gene_id_2442	56646|gene_id_2732	56655|gene_id_2775	56674|gene_id_2236	56679|gene_id_4331	L231_gene4136	ATP synthase delta chain (EC 3.6.3.14)		COG0712	AtpH, F0F1-type ATP synthase, delta subunit (mitochondrial oligomycin sensitivity protein)	Energy production and conversion
123	56105|gene_id_1466	56145|gene_id_2649	56621|gene_id_598	56622|gene_id_390	56646|gene_id_548	56655|gene_id_1526	56674|gene_id_758	56679|gene_id_1002	L231_gene2551	NHL repeat protein	K11997	COG3391	COG3391, Uncharacterized conserved protein	Function unknown
124	56105|gene_id_3389	56145|gene_id_971	56621|gene_id_2995	56622|gene_id_3915	56646|gene_id_1394	56655|gene_id_3745	56674|gene_id_2991	56679|gene_id_3528	L231_gene345	FIG00763980: hypothetical protein
125	56105|gene_id_547	56145|gene_id_89	56621|gene_id_1793	56622|gene_id_2037	56646|gene_id_676	56655|gene_id_79	56674|gene_id_883	56679|gene_id_2868	L231_gene3484	LSU ribosomal protein L15p (L27Ae)	K02876	COG0200	RplO, Ribosomal protein L15	Translation, ribosomal structure and biogenesis
126	56105|gene_id_3093	56145|gene_id_626	56621|gene_id_2272	56622|gene_id_1386	56646|gene_id_2362	56655|gene_id_3912	56674|gene_id_2018	56679|gene_id_4372	L231_gene1711	glycosyl transferase	K19427	COG0463	WcaA, Glycosyltransferases involved in cell wall biogenesis	Cell envelope biogenesis, outer membrane
127	56105|gene_id_301	56145|gene_id_1492	56621|gene_id_992	56622|gene_id_1552	56646|gene_id_394	56655|gene_id_4393	56674|gene_id_3763	56679|gene_id_589	L231_gene1886	Chemotaxis regulator - transmits chemoreceptor signals to flagelllar motor components CheY	K13598	COG5000	NtrY, Signal transduction histidine kinase involved in nitrogen fixation and metabolism regulation	Signal transduction mechanisms
128	56105|gene_id_3341	56145|gene_id_1252	56621|gene_id_4215	56622|gene_id_4234	56646|gene_id_791	56655|gene_id_1413	56674|gene_id_2451	56679|gene_id_1107	L231_gene4040	FIG00762836: hypothetical protein	K07001	COG1752	RssA, Predicted esterase of the alpha-beta hydrolase superfamily	General function prediction only
129	56105|gene_id_3275	56145|gene_id_1286	56621|gene_id_1647	56622|gene_id_990	56646|gene_id_1457	56655|gene_id_945	56674|gene_id_2664	56679|gene_id_4097	L231_gene2157	short-chain dehydrogenase	K16216	COG0300	DltE, Short-chain dehydrogenases of various substrate specificities	General function prediction only
130	56105|gene_id_2040	56145|gene_id_1983	56621|gene_id_3445	56622|gene_id_1022	56646|gene_id_1509	56655|gene_id_4123	56674|gene_id_443	56679|gene_id_42	L231_gene3745	Enoyl-CoA hydratase (EC 4.2.1.17)	K01692	COG1024	CaiD, Enoyl-CoA hydratase/carnithine racemase	Lipid metabolism
131	56105|gene_id_3669	56145|gene_id_1089	56621|gene_id_2083	56622|gene_id_2893	56646|gene_id_4611	56655|gene_id_536	56674|gene_id_2945	56679|gene_id_3274	L231_gene2340	FIG00764240: hypothetical protein		COG3063	PilF, Tfp pilus assembly protein PilF	Cell motility and secretion
132	56105|gene_id_1971	56145|gene_id_348	56621|gene_id_836	56622|gene_id_2095	56646|gene_id_2243	56655|gene_id_3361	56674|gene_id_1601	56679|gene_id_223	L231_gene724	anti-sigma factor antagonist		COG1366	SpoIIAA, Anti-anti-sigma regulatory factor (antagonist of anti-sigma factor)	Signal transduction mechanisms
133	56105|gene_id_622	56145|gene_id_1165	56621|gene_id_634	56622|gene_id_2769	56646|gene_id_2594	56655|gene_id_857	56674|gene_id_2376	56679|gene_id_2404	L231_gene2875	Short chain dehydrogenase family protein		COG4221	COG4221, Short-chain alcohol dehydrogenase of unknown specificity	General function prediction only
134	56105|gene_id_1718	56145|gene_id_3698	56621|gene_id_81	56622|gene_id_322	56646|gene_id_3095	56655|gene_id_792	56674|gene_id_963	56679|gene_id_1613	L231_gene3561	Pantothenate kinase type III, CoaX-like (EC 2.7.1.33)	K03525	COG1521	COG1521, Putative transcriptional regulator, homolog of Bvg accessory factor	Transcription
135	56105|gene_id_3747	56145|gene_id_3360	56621|gene_id_1912	56622|gene_id_3975	56646|gene_id_1292	56655|gene_id_668	56674|gene_id_2884	56679|gene_id_2290	L231_gene2646	putative outermembrane protein
136	56105|gene_id_3060	56145|gene_id_3950	56621|gene_id_311	56622|gene_id_4033	56646|gene_id_1102	56655|gene_id_1016	56674|gene_id_2824	56679|gene_id_1430	L231_gene4238	Chromosomal replication initiator protein DnaA	K02313	COG0593	DnaA, ATPase involved in DNA replication initiation	DNA replication, recombination, and repair
137	56105|gene_id_4026	56145|gene_id_838	56621|gene_id_4195	56622|gene_id_2856	56646|gene_id_3126	56655|gene_id_2924	56674|gene_id_1290	56679|gene_id_627	L231_gene1750	Glycerol-3-phosphate dehydrogenase (EC 1.1.5.3)	K00111	COG0578	GlpA, Glycerol-3-phosphate dehydrogenase	Energy production and conversion
138	56105|gene_id_24	56145|gene_id_1810	56621|gene_id_3524	56622|gene_id_3612	56646|gene_id_3871	56655|gene_id_398	56674|gene_id_2584	56679|gene_id_2621	L231_gene1067	FIG00766127: hypothetical protein
139	56105|gene_id_1006	56145|gene_id_748	56621|gene_id_2926	56622|gene_id_3245	56646|gene_id_3213	56655|gene_id_2825	56674|gene_id_3004	56679|gene_id_3034	L231_gene3656	Signal transduction histidine kinase CheA (EC 2.7.3.-)	K03407	COG0643	CheA, Chemotaxis protein histidine kinase and related kinases	Cell motility and secretion
140	56105|gene_id_2969	56145|gene_id_1583	56621|gene_id_763	56622|gene_id_1255	56646|gene_id_945	56655|gene_id_1207	56674|gene_id_2171	56679|gene_id_3475	L231_gene405	hypothetical protein
141	56105|gene_id_1213	56145|gene_id_3096	56621|gene_id_587	56622|gene_id_401	56646|gene_id_559	56655|gene_id_1537	56674|gene_id_769	56679|gene_id_991	L231_gene2539	1-deoxy-D-xylulose 5-phosphate reductoisomerase (EC 1.1.1.267)	K00099	COG0743	Dxr, 1-deoxy-D-xylulose 5-phosphate reductoisomerase	Lipid metabolism
142	56105|gene_id_2137	56145|gene_id_2986	56621|gene_id_1514	56622|gene_id_1845	56646|gene_id_34	56655|gene_id_4185	56674|gene_id_3578	56679|gene_id_3828	L231_gene642	FIG00762879: hypothetical protein
143	56105|gene_id_4351	56145|gene_id_11	56621|gene_id_1335	56622|gene_id_1310	56646|gene_id_3489	56655|gene_id_3239	56674|gene_id_1150	56679|gene_id_4184	L231_gene1206	FIG00764695: hypothetical protein
144	56105|gene_id_3457	56145|gene_id_1914	56621|gene_id_2366	56622|gene_id_1961	56646|gene_id_3779	56655|gene_id_3487	56674|gene_id_3243	56679|gene_id_2654	L231_gene962	Pyrroline-5-carboxylate reductase (EC 1.5.1.2)	K00286	COG0345	ProC, Pyrroline-5-carboxylate reductase	Amino acid transport and metabolism
145	56105|gene_id_3178	56145|gene_id_270	56621|gene_id_2476	56622|gene_id_3995	56646|gene_id_1847	56655|gene_id_3574	56674|gene_id_1930	56679|gene_id_2303	L231_gene2667	Cytochrome c oxidase subunit CcoP (EC 1.9.3.1)	K00406	COG2010	CccA, Cytochrome c, mono- and diheme variants	Energy production and conversion
146	56105|gene_id_2912	56145|gene_id_1366	56621|gene_id_3161	56622|gene_id_2635	56646|gene_id_2118	56655|gene_id_4046	56674|gene_id_394	56679|gene_id_3962	L231_gene1567	probable DegT/DnrJ/EryC2/StrS family protein		COG0399	WecE, Predicted pyridoxal phosphate-dependent enzyme apparently involved in regulation of cell wall biogenesis	Cell envelope biogenesis, outer membrane
147	56105|gene_id_3198	56145|gene_id_1701	56621|gene_id_3624	56622|gene_id_2326	56646|gene_id_2030	56655|gene_id_3259	56674|gene_id_1205	56679|gene_id_921	L231_gene2999	FIG00766669: hypothetical protein		COG3714	COG3714, Predicted membrane protein	Function unknown
148	56105|gene_id_1543	56145|gene_id_3515	56621|gene_id_2667	56622|gene_id_1783	56646|gene_id_1322	56655|gene_id_3702	56674|gene_id_4201	56679|gene_id_2558	L231_gene3343	FIG00762628: hypothetical protein		COG2050	PaaI, Uncharacterized protein, possibly involved in aromatic compounds catabolism	Secondary metabolites biosynthesis, transport, and catabolism
149	56105|gene_id_4384	56145|gene_id_1412	56621|gene_id_1072	56622|gene_id_1634	56646|gene_id_475	56655|gene_id_482	56674|gene_id_526	56679|gene_id_810	L231_gene1795	3-oxoacyl-[acyl-carrier protein] reductase		COG1028	FabG, Dehydrogenases with different specificities (related to short-chain alcohol dehydrogenases)	Secondary metabolites biosynthesis, transport, and catabolism
150	56105|gene_id_133	56145|gene_id_1651	56621|gene_id_3674	56622|gene_id_2375	56646|gene_id_1981	56655|gene_id_1587	56674|gene_id_1156	56679|gene_id_968	L231_gene3053	hypothetical protein
151	56105|gene_id_2330	56145|gene_id_2803	56621|gene_id_263	56622|gene_id_830	56646|gene_id_1053	56655|gene_id_1063	56674|gene_id_352	56679|gene_id_1383	L231_gene4287	NAD(P) transhydrogenase alpha subunit (EC 1.6.1.2)	K00324	COG3288	PntA, NAD/NADP transhydrogenase alpha subunit	Energy production and conversion
152	56105|gene_id_602	56145|gene_id_1186	56621|gene_id_2138	56622|gene_id_3550	56646|gene_id_2829	56655|gene_id_835	56674|gene_id_1566	56679|gene_id_134	L231_gene2395	Menaquinone via futalosine step 4	K11785	COG2107	COG2107, Predicted periplasmic solute-binding protein	General function prediction only
153	56105|gene_id_1666	56145|gene_id_605	56621|gene_id_3546	56622|gene_id_3829	56646|gene_id_3997	56655|gene_id_4337	56674|gene_id_2357	56679|gene_id_4602	L231_gene4604	Replicative DNA helicase (EC 3.6.1.-)	K02314	COG0305	DnaB, Replicative DNA helicase	DNA replication, recombination, and repair
154	56105|gene_id_1568	56145|gene_id_2154	56621|gene_id_331	56622|gene_id_1147	56646|gene_id_4067	56655|gene_id_2400	56674|gene_id_3534	56679|gene_id_4136	L231_gene1357	RNA polymerase sigma factor for flagellar operon	K02405	COG1191	FliA, DNA-directed RNA polymerase specialized sigma subunit	Transcription
155	56105|gene_id_2387	56145|gene_id_415	56621|gene_id_909	56622|gene_id_2169	56646|gene_id_2170	56655|gene_id_3205	56674|gene_id_3744	56679|gene_id_292	L231_gene3715	Multimodular transpeptidase-transglycosylase (EC 2.4.1.129) (EC 3.4.-.-)	K05367	COG4953	PbpC, Membrane carboxypeptidase/penicillin-binding protein PbpC	Cell envelope biogenesis, outer membrane
156	56105|gene_id_2054	56145|gene_id_2909	56621|gene_id_1304	56622|gene_id_1343	56646|gene_id_1126	56655|gene_id_2720	56674|gene_id_87	56679|gene_id_3587	L231_gene1238	acyl-CoA dehydrogenase	K00249	COG1960	CaiA, Acyl-CoA dehydrogenases	Lipid metabolism
157	56105|gene_id_49	56145|gene_id_1833	56621|gene_id_1901	56622|gene_id_2271	56646|gene_id_85	56655|gene_id_374	56674|gene_id_214	56679|gene_id_2397	L231_gene1042	FIG00763969: hypothetical protein
158	56105|gene_id_3012	56145|gene_id_3250	56621|gene_id_4289	56622|gene_id_3154	56646|gene_id_4132	56655|gene_id_4315	56674|gene_id_4376	56679|gene_id_4570	L231_gene3991	PIN domain protein	K07065	COG1848	COG1848, Predicted nucleic acid-binding protein, contains PIN domain	General function prediction only
159	56105|gene_id_417	56145|gene_id_1562	56621|gene_id_784	56622|gene_id_1233	56646|gene_id_925	56655|gene_id_1186	56674|gene_id_2150	56679|gene_id_3451	L231_gene426	Permease of the drug/metabolite transporter (DMT) superfamily		COG5006	COG5006, Predicted permease, DMT superfamily	General function prediction only
160	56105|gene_id_984	56145|gene_id_769	56621|gene_id_3812	56622|gene_id_3204	56646|gene_id_2090	56655|gene_id_2808	56674|gene_id_4262	56679|gene_id_2968	L231_gene3857	Methyltransferase (EC 2.1.1.-)		COG4976	COG4976, Predicted methyltransferase (contains TPR repeat)	General function prediction only
161	56105|gene_id_1280	56145|gene_id_278	56621|gene_id_4560	56622|gene_id_4310	56646|gene_id_3807	56655|gene_id_1466	56674|gene_id_4104	56679|gene_id_1504	L231_gene280	Aspartokinase (EC 2.7.2.4)	K00928	COG0527	LysC, Aspartokinases	Amino acid transport and metabolism
162	56105|gene_id_458	56145|gene_id_656	56621|gene_id_2857	56622|gene_id_4412	56646|gene_id_3001	56655|gene_id_2115	56674|gene_id_4163	56679|gene_id_3803	L231_gene4613	Phage ribonuclease H	K02335	COG0749	PolA, DNA polymerase I - 3'-5' exonuclease and polymerase domains	DNA replication, recombination, and repair
163	56105|gene_id_3032	56145|gene_id_4098	56621|gene_id_4313	56622|gene_id_1922	56646|gene_id_109	56655|gene_id_1915	56674|gene_id_2858	56679|gene_id_311	L231_gene4016	Heat shock protein GrpE	K03687	COG0576	GrpE, Molecular chaperone GrpE (heat shock protein)	Posttranslational modification, protein turnover, chaperones
164	56105|gene_id_3573	56145|gene_id_2266	56621|gene_id_458	56622|gene_id_4076	56646|gene_id_1354	56655|gene_id_3522	56674|gene_id_4064	56679|gene_id_860	L231_gene2782	Histidinol dehydrogenase (EC 1.1.1.23)	K00013	COG0141	HisD, Histidinol dehydrogenase	Amino acid transport and metabolism
165	56105|gene_id_541	56145|gene_id_83	56621|gene_id_1799	56622|gene_id_2043	56646|gene_id_670	56655|gene_id_85	56674|gene_id_877	56679|gene_id_2862	L231_gene3477	LSU ribosomal protein L5p (L11e)	K02931	COG0094	RplE, Ribosomal protein L5	Translation, ribosomal structure and biogenesis
166	56105|gene_id_3218	56145|gene_id_166	56621|gene_id_2028	56622|gene_id_61	56646|gene_id_2714	56655|gene_id_2853	56674|gene_id_2333	56679|gene_id_2705	L231_gene1142	FIG00766320: hypothetical protein
167	56105|gene_id_471	56145|gene_id_3288	56621|gene_id_2423	56622|gene_id_2535	56646|gene_id_2486	56655|gene_id_2100	56674|gene_id_2755	56679|gene_id_1945	L231_gene2016	RidA/YER057c/UK114 superfamily, group 1		COG0251	TdcF, Putative translation initiation inhibitor, yjgF family	Translation, ribosomal structure and biogenesis
168	56105|gene_id_3707	56145|gene_id_2335	56621|gene_id_3423	56622|gene_id_2605	56646|gene_id_4244	56655|gene_id_2950	56674|gene_id_2271	56679|gene_id_1668	L231_gene3601	FIG00768826: hypothetical protein		COG0596	MhpC, Predicted hydrolases or acyltransferases (alpha/beta hydrolase superfamily)	General function prediction only
169	56105|gene_id_3377	56145|gene_id_2390	56621|gene_id_3008	56622|gene_id_2941	56646|gene_id_1965	56655|gene_id_444	56674|gene_id_39	56679|gene_id_3513	L231_gene328	FIG00763867: hypothetical protein
170	56105|gene_id_1320	56145|gene_id_2286	56621|gene_id_4144	56622|gene_id_2830	56646|gene_id_1374	56655|gene_id_1436	56674|gene_id_1331	56679|gene_id_3739	L231_gene3816	cyclic nucleotide binding protein		COG0664	Crp, cAMP-binding proteins - catabolite gene activator and regulatory subunit of cAMP-dependent protein kinases	Signal transduction mechanisms
171	56105|gene_id_3107	56145|gene_id_188	56621|gene_id_4077	56622|gene_id_4584	56646|gene_id_1656	56655|gene_id_3286	56674|gene_id_486	56679|gene_id_4737	L231_gene3255	Pirin-related protein	K06911	COG1741	COG1741, Pirin-related protein	General function prediction only
172	56105|gene_id_1433	56145|gene_id_2011	56621|gene_id_2332	56622|gene_id_3795	56646|gene_id_1876	56655|gene_id_2064	56674|gene_id_4010	56679|gene_id_1273	L231_gene525	FIG00765248: hypothetical protein
173	56105|gene_id_4473	56145|gene_id_3120	56621|gene_id_565	56622|gene_id_54	56646|gene_id_585	56655|gene_id_4442	56674|gene_id_3372	56679|gene_id_3552	L231_gene2511	FIG00767046: hypothetical protein
174	56105|gene_id_2546	56145|gene_id_641	56621|gene_id_3318	56622|gene_id_512	56646|gene_id_854	56655|gene_id_180	56674|gene_id_1959	56679|gene_id_2091	L231_gene4692	FIG00763994: hypothetical protein		COG0810	TonB, Periplasmic protein TonB, links inner and outer membranes	Cell envelope biogenesis, outer membrane
175	56105|gene_id_1559	56145|gene_id_2217	56621|gene_id_507	56622|gene_id_1137	56646|gene_id_4422	56655|gene_id_3839	56674|gene_id_3544	56679|gene_id_4126	L231_gene1348	Flagellar biosynthesis protein FliP	K02419	COG1338	FliP, Flagellar biosynthesis pathway, component FliP	Cell motility and secretion
176	56105|gene_id_2792	56145|gene_id_489	56621|gene_id_118	56622|gene_id_1899	56646|gene_id_3385	56655|gene_id_4416	56674|gene_id_2256	56679|gene_id_4624	L231_gene4201	FIG00769613: hypothetical protein
177	56105|gene_id_4203	56145|gene_id_1763	56621|gene_id_732	56622|gene_id_4169	56646|gene_id_2448	56655|gene_id_3714	56674|gene_id_3103	56679|gene_id_2570	L231_gene3680	FIG00766334: hypothetical protein
178	56105|gene_id_2938	56145|gene_id_3887	56621|gene_id_1170	56622|gene_id_3903	56646|gene_id_1701	56655|gene_id_4450	56674|gene_id_682	56679|gene_id_2925	L231_gene1594	5-amino-6-(5-phosphoribosylamino)uracil reductase (EC 1.1.1.193)	K00082	COG1985	RibD, Pyrimidine reductase, riboflavin biosynthesis	Coenzyme metabolism
179	56105|gene_id_2232	56145|gene_id_2676	56621|gene_id_4003	56622|gene_id_911	56646|gene_id_2912	56655|gene_id_2484	56674|gene_id_4297	56679|gene_id_67	L231_gene4642	Holliday junction DNA helicase RuvB	K03551	COG2255	RuvB, Holliday junction resolvasome, helicase subunit	DNA replication, recombination, and repair
180	56105|gene_id_3866	56145|gene_id_3673	56621|gene_id_142	56622|gene_id_3222	56646|gene_id_4314	56655|gene_id_2572	56674|gene_id_3947	56679|gene_id_3257	L231_gene4101	FIG00765060: hypothetical protein
181	56105|gene_id_1227	56145|gene_id_3174	56621|gene_id_513	56622|gene_id_3	56646|gene_id_4011	56655|gene_id_3330	56674|gene_id_2210	56679|gene_id_4266	L231_gene2461	FIG00765948: hypothetical protein
182	56105|gene_id_3370	56145|gene_id_2382	56621|gene_id_3015	56622|gene_id_2948	56646|gene_id_1973	56655|gene_id_437	56674|gene_id_47	56679|gene_id_3505	L231_gene320	Glycerol-3-phosphate transporter	K02445	COG2271	UhpC, Sugar phosphate permease	Carbohydrate transport and metabolism
183	56105|gene_id_2038	56145|gene_id_1981	56621|gene_id_3443	56622|gene_id_1024	56646|gene_id_1511	56655|gene_id_4125	56674|gene_id_441	56679|gene_id_44	L231_gene3747	Chemotaxis regulator - transmits chemoreceptor signals to flagelllar motor components CheY		COG3920	COG3920, Signal transduction histidine kinase	Signal transduction mechanisms
184	56105|gene_id_4145	56145|gene_id_3761	56621|gene_id_3584	56622|gene_id_3922	56646|gene_id_2266	56655|gene_id_1672	56674|gene_id_647	56679|gene_id_2269	L231_gene1560	ADA regulatory protein / Methylated-DNA--protein-cysteine methyltransferase (EC 2.1.1.63)	K10778	COG0350	Ada, Methylated DNA-protein cysteine methyltransferase	DNA replication, recombination, and repair
185	56105|gene_id_1352	56145|gene_id_3730	56621|gene_id_2623	56622|gene_id_278	56646|gene_id_3685	56655|gene_id_1882	56674|gene_id_814	56679|gene_id_2784	L231_gene2193	3-ketoacyl-CoA thiolase (EC 2.3.1.16) @ Acetyl-CoA acetyltransferase (EC 2.3.1.9)	K00626	COG0183	PaaJ, Acetyl-CoA acetyltransferase	Lipid metabolism
186	56105|gene_id_3790	56145|gene_id_3302	56621|gene_id_4026	56622|gene_id_1852	56646|gene_id_1781	56655|gene_id_2883	56674|gene_id_3456	56679|gene_id_655	L231_gene3201	FIG00763366: hypothetical protein
187	56105|gene_id_3530	56145|gene_id_121	56621|gene_id_1762	56622|gene_id_2008	56646|gene_id_705	56655|gene_id_49	56674|gene_id_913	56679|gene_id_2898	L231_gene3510	FIG00763116: hypothetical protein
188	56105|gene_id_347	56145|gene_id_1449	56621|gene_id_1035	56622|gene_id_1595	56646|gene_id_437	56655|gene_id_519	56674|gene_id_564	56679|gene_id_772	L231_gene1838	Site-specific tyrosine recombinase	K03733	COG4974	XerD, Site-specific recombinase XerD	DNA replication, recombination, and repair
189	56105|gene_id_3967	56145|gene_id_3131	56621|gene_id_554	56622|gene_id_43	56646|gene_id_596	56655|gene_id_3948	56674|gene_id_3383	56679|gene_id_3563	L231_gene2501	chaperone DnaJ		COG0484	DnaJ, DnaJ-class molecular chaperone with C-terminal Zn finger domain	Posttranslational modification, protein turnover, chaperones
190	56105|gene_id_3295	56145|gene_id_1309	56621|gene_id_1626	56622|gene_id_3270	56646|gene_id_3895	56655|gene_id_924	56674|gene_id_2643	56679|gene_id_3342	L231_gene4440	FIG00763946: hypothetical protein
191	56105|gene_id_2859	56145|gene_id_1264	56621|gene_id_1670	56622|gene_id_968	56646|gene_id_3634	56655|gene_id_966	56674|gene_id_3820	56679|gene_id_4118	L231_gene2135	FIG00764039: hypothetical protein
192	56105|gene_id_443	56145|gene_id_1535	56621|gene_id_3473	56622|gene_id_1206	56646|gene_id_899	56655|gene_id_1159	56674|gene_id_2123	56679|gene_id_3424	L231_gene455	Flagellar biosynthesis protein FliL		COG1580	FliL, Flagellar basal body-associated protein	Cell motility and secretion
193	56105|gene_id_382	56145|gene_id_476	56621|gene_id_3934	56622|gene_id_2215	56646|gene_id_3288	56655|gene_id_2602	56674|gene_id_2545	56679|gene_id_518	L231_gene754	probable ferredoxin		COG4656	RnfC, Predicted NADH:ubiquinone oxidoreductase, subunit RnfC	Energy production and conversion
194	56105|gene_id_3065	56145|gene_id_3944	56621|gene_id_316	56622|gene_id_4027	56646|gene_id_1107	56655|gene_id_1010	56674|gene_id_2818	56679|gene_id_1435	L231_gene4234	tRNA uridine 5-carboxymethylaminomethyl modification enzyme GidA	K03495	COG0445	GidA, NAD/FAD-utilizing enzyme apparently involved in cell division	Cell division and chromosome partitioning
195	56105|gene_id_1601	56145|gene_id_295	56621|gene_id_40	56622|gene_id_3021	56646|gene_id_1557	56655|gene_id_1450	56674|gene_id_252	56679|gene_id_1517	L231_gene264	FIG000859: hypothetical protein YebC		COG0217	COG0217, Uncharacterized conserved protein	Function unknown
196	56105|gene_id_3782	56145|gene_id_3313	56621|gene_id_4037	56622|gene_id_1863	56646|gene_id_1771	56655|gene_id_2892	56674|gene_id_3467	56679|gene_id_666	L231_gene3193	hypothetical protein
197	56105|gene_id_4221	56145|gene_id_2829	56621|gene_id_970	56622|gene_id_3393	56646|gene_id_3230	56655|gene_id_3104	56674|gene_id_3083	56679|gene_id_1858	L231_gene1507	FIG00762914: hypothetical protein
198	56105|gene_id_512	56145|gene_id_55	56621|gene_id_1827	56622|gene_id_2071	56646|gene_id_642	56655|gene_id_113	56674|gene_id_849	56679|gene_id_2834	L231_gene4398	FIG006231: RNA-binding protein		COG2947	COG2947, Uncharacterized conserved protein	Function unknown
199	56105|gene_id_977	56145|gene_id_776	56621|gene_id_3819	56622|gene_id_3197	56646|gene_id_2083	56655|gene_id_2815	56674|gene_id_4255	56679|gene_id_2975	L231_gene3864	FIG00763964: hypothetical protein		COG2020	STE14, Putative protein-S-isoprenylcysteine methyltransferase	Posttranslational modification, protein turnover, chaperones
200	56105|gene_id_3004	56145|gene_id_3240	56621|gene_id_4279	56622|gene_id_3164	56646|gene_id_4143	56655|gene_id_4306	56674|gene_id_4367	56679|gene_id_4579	L231_gene3982	FIG004453: protein YceG like	K07082	COG1559	COG1559, Predicted periplasmic solute-binding protein	General function prediction only
201	56105|gene_id_4345	56145|gene_id_3978	56621|gene_id_283	56622|gene_id_2545	56646|gene_id_1074	56655|gene_id_1043	56674|gene_id_372	56679|gene_id_1404	L231_gene4263	FIG00768142: hypothetical protein		COG3748	COG3748, Predicted membrane protein	Function unknown
202	56105|gene_id_3147	56145|gene_id_3870	56621|gene_id_3200	56622|gene_id_4363	56646|gene_id_1785	56655|gene_id_2794	56674|gene_id_377	56679|gene_id_1452	L231_gene2900	Carbonic anhydrase (EC 4.2.1.1)	K01673	COG0659	SUL1, Sulfate permease and related transporters (MFS superfamily)	Inorganic ion transport and metabolism
203	56105|gene_id_2469	56145|gene_id_2552	56621|gene_id_3077	56622|gene_id_723	56646|gene_id_2399	56655|gene_id_2280	56674|gene_id_141	56679|gene_id_1220	L231_gene1419	FIG00763610: hypothetical protein
204	56105|gene_id_1177	56145|gene_id_4010	56621|gene_id_1997	56622|gene_id_95	56646|gene_id_2681	56655|gene_id_1302	56674|gene_id_2300	56679|gene_id_2673	L231_gene1175	FIG00765120: hypothetical protein		COG4547	CobT, Cobalamin biosynthesis protein CobT (nicotinate-mononucleotide:5, 6-dimethylbenzimidazole phosphoribosyltransferase)	Coenzyme metabolism
205	56105|gene_id_1265	56145|gene_id_4344	56621|gene_id_2054	56622|gene_id_2657	56646|gene_id_4547	56655|gene_id_2991	56674|gene_id_1693	56679|gene_id_569	L231_gene2592	FIG00763661: hypothetical protein
206	56105|gene_id_149	56145|gene_id_1667	56621|gene_id_3658	56622|gene_id_2360	56646|gene_id_1996	56655|gene_id_1571	56674|gene_id_1172	56679|gene_id_952	L231_gene3036	short-chain dehydrogenase		COG1028	FabG, Dehydrogenases with different specificities (related to short-chain alcohol dehydrogenases)	Secondary metabolites biosynthesis, transport, and catabolism
207	56105|gene_id_3985	56145|gene_id_904	56621|gene_id_2512	56622|gene_id_3325	56646|gene_id_1254	56655|gene_id_2520	56674|gene_id_3204	56679|gene_id_3633	L231_gene4778	Glucokinase (EC 2.7.1.2)	K00845	COG1940	NagC, Transcriptional regulator/sugar kinase	Transcription
208	56105|gene_id_2013	56145|gene_id_1959	56621|gene_id_1267	56622|gene_id_1046	56646|gene_id_1536	56655|gene_id_1119	56674|gene_id_416	56679|gene_id_1836	L231_gene2248	Adenylate cyclase (EC 4.6.1.1) / Guanylate cyclase (EC 4.6.1.2)		COG3899	COG3899, Predicted ATPase	General function prediction only
209	56105|gene_id_4097	56145|gene_id_2492	56621|gene_id_428	56622|gene_id_3864	56646|gene_id_1189	56655|gene_id_3454	56674|gene_id_1451	56679|gene_id_3184	L231_gene839	FIG00762765: hypothetical protein		COG1835	COG1835, Predicted acyltransferases	Lipid metabolism
210	56105|gene_id_723	56145|gene_id_557	56621|gene_id_4488	56622|gene_id_4652	56646|gene_id_4620	56655|gene_id_2234	56674|gene_id_3187	56679|gene_id_4871	L231_gene4553	acyltransferase		COG0204	PlsC, 1-acyl-sn-glycerol-3-phosphate acyltransferase	Lipid metabolism
211	56105|gene_id_2096	56145|gene_id_2944	56621|gene_id_165	56622|gene_id_1375	56646|gene_id_1158	56655|gene_id_2686	56674|gene_id_56	56679|gene_id_3753	L231_gene602	Sulfur acceptor protein SufE for iron-sulfur cluster assembly	K02426	COG2166	COG2166, SufE protein probably involved in Fe-S center assembly	General function prediction only
212	56105|gene_id_951	56145|gene_id_913	56621|gene_id_2503	56622|gene_id_3335	56646|gene_id_1263	56655|gene_id_2511	56674|gene_id_3895	56679|gene_id_3642	L231_gene4767	FIG062788: hypothetical protein
213	56105|gene_id_2801	56145|gene_id_2895	56621|gene_id_1318	56622|gene_id_1329	56646|gene_id_3506	56655|gene_id_2734	56674|gene_id_101	56679|gene_id_3601	L231_gene1224	CRISPR-associated protein, Cas5e family	K19125
214	56105|gene_id_4115	56145|gene_id_964	56621|gene_id_2882	56622|gene_id_354	56646|gene_id_3064	56655|gene_id_4128	56674|gene_id_4644	56679|gene_id_4470	L231_gene3592	Hsa protein
215	56105|gene_id_242	56145|gene_id_2353	56621|gene_id_3868	56622|gene_id_1465	56646|gene_id_1426	56655|gene_id_2370	56674|gene_id_1806	56679|gene_id_113	L231_gene3307	FIG00762547: hypothetical protein
216	56105|gene_id_2506	56145|gene_id_2121	56621|gene_id_4082	56622|gene_id_176	56646|gene_id_126	56655|gene_id_1853	56674|gene_id_1780	56679|gene_id_1763	L231_gene4070	Phosphoadenylyl-sulfate reductase [thioredoxin] (EC 1.8.4.8) / Adenylyl-sulfate reductase [thioredoxin] (EC 1.8.4.10)	K00390	COG0175	CysH, 3'-phosphoadenosine 5'-phosphosulfate sulfotransferase (PAPS reductase)/FAD synthetase and related enzymes	Amino acid transport and metabolism
217	56105|gene_id_2155	56145|gene_id_4242	56621|gene_id_4484	56622|gene_id_4284	56646|gene_id_1652	56655|gene_id_3898	56674|gene_id_3558	56679|gene_id_1896	L231_gene1972	Flagellar motor rotation protein MotA	K02556	COG1291	MotA, Flagellar motor component	Cell motility and secretion
218	56105|gene_id_142	56145|gene_id_1660	56621|gene_id_3665	56622|gene_id_2367	56646|gene_id_1989	56655|gene_id_1578	56674|gene_id_1165	56679|gene_id_959	L231_gene3043	5-methyltetrahydrofolate--homocysteine methyltransferase (EC 2.1.1.13)	K00548	COG1410	MetH, Methionine synthase I, cobalamin-binding domain	Amino acid transport and metabolism
219	56105|gene_id_1642	56145|gene_id_4074	56621|gene_id_2763	56622|gene_id_4146	56646|gene_id_4263	56655|gene_id_3308	56674|gene_id_3694	56679|gene_id_1813	L231_gene4087	UDP-N-acetylmuramoylalanine--D-glutamate ligase (EC 6.3.2.9)	K01925	COG0771	MurD, UDP-N-acetylmuramoylalanine-D-glutamate ligase	Cell envelope biogenesis, outer membrane
220	56105|gene_id_667	56145|gene_id_3627	56621|gene_id_3609	56622|gene_id_667	56646|gene_id_311	56655|gene_id_1631	56674|gene_id_4724	56679|gene_id_2078	L231_gene3166	Ethylmalonyl-CoA mutase, methylsuccinyl-CoA-forming		COG1884	Sbm, Methylmalonyl-CoA mutase, N-terminal domain/subunit	Lipid metabolism
221	56105|gene_id_4295	56145|gene_id_2729	56621|gene_id_1205	56622|gene_id_3740	56646|gene_id_3412	56655|gene_id_286	56674|gene_id_1868	56679|gene_id_495	L231_gene1450	sterol biosynthesis methyltransferase related protein-like protein		COG2226	UbiE, Methylase involved in ubiquinone/menaquinone biosynthesis	Coenzyme metabolism
222	56105|gene_id_3450	56145|gene_id_1907	56621|gene_id_2359	56622|gene_id_1954	56646|gene_id_3772	56655|gene_id_3480	56674|gene_id_3236	56679|gene_id_2647	L231_gene969	Pyrophosphate-energized proton pump (EC 3.6.1.1)	K01507	COG3808	OVP1, Inorganic pyrophosphatase	Energy production and conversion
223	56105|gene_id_2713	56145|gene_id_2186	56621|gene_id_3300	56622|gene_id_4395	56646|gene_id_2666	56655|gene_id_3998	56674|gene_id_1714	56679|gene_id_736	L231_gene2615	Potassium uptake protein KtrB	K03498	COG0168	TrkG, Trk-type K+ transport systems, membrane components	Inorganic ion transport and metabolism
224	56105|gene_id_2075	56145|gene_id_2924	56621|gene_id_180	56622|gene_id_1359	56646|gene_id_1142	56655|gene_id_2704	56674|gene_id_71	56679|gene_id_3771	L231_gene582	6,7-dimethyl-8-ribityllumazine synthase (EC 2.5.1.78)	K00794	COG0054	RibH, Riboflavin synthase beta-chain	Coenzyme metabolism
225	56105|gene_id_1199	56145|gene_id_3110	56621|gene_id_573	56622|gene_id_415	56646|gene_id_573	56655|gene_id_1551	56674|gene_id_783	56679|gene_id_977	L231_gene2526	4-hydroxy-tetrahydrodipicolinate synthase (EC 4.3.3.7)	K01714	COG0329	DapA, Dihydrodipicolinate synthase/N-acetylneuraminate lyase	Amino acid transport and metabolism
226	56105|gene_id_1406	56145|gene_id_2039	56621|gene_id_3716	56622|gene_id_242	56646|gene_id_263	56655|gene_id_2036	56674|gene_id_1050	56679|gene_id_107	L231_gene497	hypothetical protein
227	56105|gene_id_1314	56145|gene_id_2291	56621|gene_id_4139	56622|gene_id_2825	56646|gene_id_1380	56655|gene_id_1431	56674|gene_id_1336	56679|gene_id_3734	L231_gene3809	Sensory transduction histidine kinase		COG0642	BaeS, Signal transduction histidine kinase	Signal transduction mechanisms
228	56105|gene_id_4343	56145|gene_id_3976	56621|gene_id_285	56622|gene_id_2547	56646|gene_id_1076	56655|gene_id_1041	56674|gene_id_374	56679|gene_id_1406	L231_gene4261	FIG00768283: hypothetical protein
229	56105|gene_id_4195	56145|gene_id_1770	56621|gene_id_739	56622|gene_id_3583	56646|gene_id_2456	56655|gene_id_612	56674|gene_id_3111	56679|gene_id_2577	L231_gene3688	FIG00763541: hypothetical protein		COG1664	CcmA, Integral membrane protein CcmA involved in cell shape determination	Cell envelope biogenesis, outer membrane
230	56105|gene_id_2662	56145|gene_id_4423	56621|gene_id_4016	56622|gene_id_2432	56646|gene_id_3593	56655|gene_id_4027	56674|gene_id_4455	56679|gene_id_4295	L231_gene107	Dihydrolipoamide dehydrogenase (EC 1.8.1.4)	K00382	COG1249	Lpd, Pyruvate/2-oxoglutarate dehydrogenase complex, dihydrolipoamide dehydrogenase (E3) component, and related enzymes	Energy production and conversion
231	56105|gene_id_2525	56145|gene_id_2101	56621|gene_id_4101	56622|gene_id_157	56646|gene_id_146	56655|gene_id_1834	56674|gene_id_1761	56679|gene_id_1783	L231_gene1619	FIG00767259: hypothetical protein
232	56105|gene_id_314	56145|gene_id_1480	56621|gene_id_1004	56622|gene_id_1564	56646|gene_id_406	56655|gene_id_4381	56674|gene_id_3775	56679|gene_id_601	L231_gene1874	Ribonuclease HII (EC 3.1.26.4)	K03470	COG0164	RnhB, Ribonuclease HII	DNA replication, recombination, and repair
233	56105|gene_id_4136	56145|gene_id_945	56621|gene_id_69	56622|gene_id_334	56646|gene_id_3084	56655|gene_id_804	56674|gene_id_976	56679|gene_id_1624	L231_gene3573	NADH-ubiquinone oxidoreductase chain C (EC 1.6.5.3)	K00332	COG0852	NuoC, NADH:ubiquinone oxidoreductase 27 kD subunit	Energy production and conversion
234	56105|gene_id_3722	56145|gene_id_515	56621|gene_id_2785	56622|gene_id_2733	56646|gene_id_3044	56655|gene_id_2191	56674|gene_id_3145	56679|gene_id_2466	L231_gene4500	ferredoxin family		COG1141	Fer, Ferredoxin	Energy production and conversion
235	56105|gene_id_1381	56145|gene_id_711	56621|gene_id_2836	56622|gene_id_2921	56646|gene_id_2302	56655|gene_id_4497	56674|gene_id_635	56679|gene_id_2748	L231_gene3834	Oligopeptide transport system permease protein OppB (TC 3.A.1.5.1)	K02031	COG0444	DppD, ABC-type dipeptide/oligopeptide/nickel transport system, ATPase component	Amino acid transport and metabolism
236	56105|gene_id_65	56145|gene_id_1847	56621|gene_id_1887	56622|gene_id_2285	56646|gene_id_71	56655|gene_id_359	56674|gene_id_200	56679|gene_id_2382	L231_gene1028	Chemotaxis response regulator protein-glutamate methylesterase CheB (EC 3.1.1.61)	K03412	COG2201	CheB, Chemotaxis response regulator containing a CheY-like receiver domain and a methylesterase domain	Cell motility and secretion
237	56105|gene_id_3957	56145|gene_id_2463	56621|gene_id_1977	56622|gene_id_629	56646|gene_id_2651	56655|gene_id_3119	56674|gene_id_2531	56679|gene_id_1734	L231_gene3961	Molecular chaperones dnaJ		COG0484	DnaJ, DnaJ-class molecular chaperone with C-terminal Zn finger domain	Posttranslational modification, protein turnover, chaperones
238	56105|gene_id_3996	56145|gene_id_1397	56621|gene_id_1088	56622|gene_id_2589	56646|gene_id_490	56655|gene_id_467	56674|gene_id_3654	56679|gene_id_825	L231_gene1777	Transaldolase (EC 2.2.1.2)	K00616	COG0176	MipB, Transaldolase	Carbohydrate transport and metabolism
239	56105|gene_id_1378	56145|gene_id_714	56621|gene_id_2839	56622|gene_id_2918	56646|gene_id_2299	56655|gene_id_4494	56674|gene_id_632	56679|gene_id_2751	L231_gene3837	AttH component of AttEFGH ABC transport system		COG5621	COG5621, Predicted secreted hydrolase	General function prediction only
240	56105|gene_id_3510	56145|gene_id_975	56621|gene_id_2991	56622|gene_id_3911	56646|gene_id_1390	56655|gene_id_3749	56674|gene_id_2995	56679|gene_id_3532	L231_gene350	FIG00766619: hypothetical protein
241	56105|gene_id_2644	56145|gene_id_1273	56621|gene_id_1661	56622|gene_id_977	56646|gene_id_3643	56655|gene_id_958	56674|gene_id_2676	56679|gene_id_4109	L231_gene2144	FIG00767474: hypothetical protein		COG0842	COG0842, ABC-type multidrug transport system, permease component	Defense mechanisms
242	56105|gene_id_775	56145|gene_id_4037	56621|gene_id_1153	56622|gene_id_546	56646|gene_id_3839	56655|gene_id_2644	56674|gene_id_3430	56679|gene_id_2991	L231_gene1291	L,L-diaminopimelate aminotransferase (EC 2.6.1.83)	K10206	COG0436	COG0436, Aspartate/tyrosine/aromatic aminotransferase	Amino acid transport and metabolism
243	56105|gene_id_3357	56145|gene_id_1240	56621|gene_id_4228	56622|gene_id_4220	56646|gene_id_778	56655|gene_id_1402	56674|gene_id_1918	56679|gene_id_1120	L231_gene4053	1,2-dihydroxy-3-keto-5-methylthiopentene dioxygenase (EC 1.13.11.54)	K08967	COG1791	COG1791, Uncharacterized conserved protein, contains double-stranded beta-helix domain	Function unknown
244	56105|gene_id_1094	56145|gene_id_1957	56621|gene_id_1262	56622|gene_id_1051	56646|gene_id_1541	56655|gene_id_1125	56674|gene_id_414	56679|gene_id_1842	L231_gene2254	Cholesterol oxidase precursor		COG2303	BetA, Choline dehydrogenase and related flavoproteins	Amino acid transport and metabolism
245	56105|gene_id_226	56145|gene_id_4200	56621|gene_id_3851	56622|gene_id_1449	56646|gene_id_1408	56655|gene_id_2354	56674|gene_id_1789	56679|gene_id_1981	L231_gene3406	FIG00765694: hypothetical protein
246	56105|gene_id_1622	56145|gene_id_318	56621|gene_id_18	56622|gene_id_3044	56646|gene_id_1579	56655|gene_id_699	56674|gene_id_274	56679|gene_id_1539	L231_gene245	hypothetical protein
247	56105|gene_id_2342	56145|gene_id_2790	56621|gene_id_251	56622|gene_id_842	56646|gene_id_2849	56655|gene_id_1075	56674|gene_id_339	56679|gene_id_1370	L231_gene4299	FIG00767731: hypothetical protein		COG1520	COG1520, FOG: WD40-like repeat	Function unknown
248	56105|gene_id_249	56145|gene_id_2346	56621|gene_id_3875	56622|gene_id_1472	56646|gene_id_1433	56655|gene_id_2377	56674|gene_id_1813	56679|gene_id_120	L231_gene3301	HtrA1-like protein		COG0265	DegQ, Trypsin-like serine proteases, typically periplasmic, contain C-terminal PDZ domain	Posttranslational modification, protein turnover, chaperones
249	56105|gene_id_3898	56145|gene_id_4191	56621|gene_id_4328	56622|gene_id_3889	56646|gene_id_1040	56655|gene_id_3243	56674|gene_id_1223	56679|gene_id_4041	L231_gene3417	FIG00765651: hypothetical protein
250	56105|gene_id_2481	56145|gene_id_2562	56621|gene_id_3066	56622|gene_id_712	56646|gene_id_2409	56655|gene_id_2269	56674|gene_id_150	56679|gene_id_1230	L231_gene1408	cyclic nucleotide binding protein		COG0664	Crp, cAMP-binding proteins - catabolite gene activator and regulatory subunit of cAMP-dependent protein kinases	Signal transduction mechanisms
251	56105|gene_id_999	56145|gene_id_755	56621|gene_id_2933	56622|gene_id_3252	56646|gene_id_3206	56655|gene_id_2832	56674|gene_id_3011	56679|gene_id_3027	L231_gene3663	anti-sigma F factor antagonist (spoIIAA-2); anti sigma b factor antagonist RsbV		COG1366	SpoIIAA, Anti-anti-sigma regulatory factor (antagonist of anti-sigma factor)	Signal transduction mechanisms
252	56105|gene_id_3404	56145|gene_id_3717	56621|gene_id_101	56622|gene_id_4423	56646|gene_id_3113	56655|gene_id_771	56674|gene_id_945	56679|gene_id_1594	L231_gene3542	UDP-N-acetylglucosamine--N-acetylmuramyl-(pentapeptide) pyrophosphoryl-undecaprenol N-acetylglucosamine transferase (EC 2.4.1.227)	K02563	COG0707	MurG, UDP-N-acetylglucosamine:LPS N-acetylglucosamine transferase	Cell envelope biogenesis, outer membrane
253	56105|gene_id_2119	56145|gene_id_2966	56621|gene_id_1533	56622|gene_id_1826	56646|gene_id_16	56655|gene_id_4204	56674|gene_id_4242	56679|gene_id_746	L231_gene624	FIG00765880: hypothetical protein
254	56105|gene_id_357	56145|gene_id_1439	56621|gene_id_1045	56622|gene_id_1605	56646|gene_id_447	56655|gene_id_509	56674|gene_id_554	56679|gene_id_782	L231_gene1827	3-polyprenyl-4-hydroxybenzoate carboxy-lyase UbiX (EC 4.1.1.-)	K03186	COG0163	UbiX, 3-polyprenyl-4-hydroxybenzoate decarboxylase	Coenzyme metabolism
255	56105|gene_id_1605	56145|gene_id_300	56621|gene_id_36	56622|gene_id_3026	56646|gene_id_1562	56655|gene_id_717	56674|gene_id_257	56679|gene_id_1522	L231_gene261	FIG00766805: hypothetical protein		COG0596	MhpC, Predicted hydrolases or acyltransferases (alpha/beta hydrolase superfamily)	General function prediction only
256	56105|gene_id_2356	56145|gene_id_2774	56621|gene_id_235	56622|gene_id_858	56646|gene_id_2865	56655|gene_id_1092	56674|gene_id_1389	56679|gene_id_1352	L231_gene4317	putative haloacid dehalogenase-like hydrolase		COG1011	COG1011, Predicted hydrolase (HAD superfamily)	General function prediction only
257	56105|gene_id_2478	56145|gene_id_2559	56621|gene_id_3069	56622|gene_id_715	56646|gene_id_2406	56655|gene_id_2272	56674|gene_id_147	56679|gene_id_1227	L231_gene1411	identified by sequence similarity; putative; ORF located using Blastx/Glimmer	K16044	COG0673	MviM, Predicted dehydrogenases and related proteins	General function prediction only
258	56105|gene_id_3236	56145|gene_id_148	56621|gene_id_155	56622|gene_id_3685	56646|gene_id_3155	56655|gene_id_2871	56674|gene_id_4180	56679|gene_id_693	L231_gene1125	cellulose synthase catalytic subunit-like protein		COG1215	COG1215, Glycosyltransferases, probably involved in cell wall biogenesis	Cell envelope biogenesis, outer membrane
259	56105|gene_id_2164	56145|gene_id_3256	56621|gene_id_2458	56622|gene_id_2500	56646|gene_id_2520	56655|gene_id_657	56674|gene_id_2721	56679|gene_id_1908	L231_gene1985	Leucyl-tRNA synthetase (EC 6.1.1.4)	K01869	COG0495	LeuS, Leucyl-tRNA synthetase	Translation, ribosomal structure and biogenesis
260	56105|gene_id_1738	56145|gene_id_2407	56621|gene_id_4232	56622|gene_id_179	56646|gene_id_4428	56655|gene_id_3873	56674|gene_id_2103	56679|gene_id_4649	L231_gene3902	Heme exporter protein A (TC3.A.1.107.1)	K02193	COG1131	CcmA, ABC-type multidrug transport system, ATPase component	Defense mechanisms
261	56105|gene_id_1917	56145|gene_id_2859	56621|gene_id_3218	56622|gene_id_3424	56646|gene_id_3258	56655|gene_id_3073	56674|gene_id_665	56679|gene_id_1887	L231_gene1540	hydrogenase-4 component E		COG4237	HyfE, Hydrogenase 4 membrane component (E)	Energy production and conversion
262	56105|gene_id_4305	56145|gene_id_2738	56621|gene_id_1195	56622|gene_id_3750	56646|gene_id_3402	56655|gene_id_277	56674|gene_id_1877	56679|gene_id_504	L231_gene4478	Heat shock protein 60 family co-chaperone GroES	K04078	COG0234	GroS, Co-chaperonin GroES (HSP10)	Posttranslational modification, protein turnover, chaperones
263	56105|gene_id_611	56145|gene_id_1177	56621|gene_id_2147	56622|gene_id_3559	56646|gene_id_2838	56655|gene_id_844	56674|gene_id_1575	56679|gene_id_143	L231_gene2404	Uroporphyrinogen III decarboxylase (EC 4.1.1.37)	K01599	COG0407	HemE, Uroporphyrinogen-III decarboxylase	Coenzyme metabolism
264	56105|gene_id_433	56145|gene_id_1548	56621|gene_id_798	56622|gene_id_1218	56646|gene_id_911	56655|gene_id_1172	56674|gene_id_2136	56679|gene_id_3437	L231_gene441	FIG00763938: hypothetical protein
265	56105|gene_id_3229	56145|gene_id_154	56621|gene_id_2040	56622|gene_id_688	56646|gene_id_3161	56655|gene_id_2865	56674|gene_id_2345	56679|gene_id_2717	L231_gene1132	hypothetical protein
266	56105|gene_id_2382	56145|gene_id_410	56621|gene_id_904	56622|gene_id_2164	56646|gene_id_2175	56655|gene_id_3200	56674|gene_id_3749	56679|gene_id_287	L231_gene3710	FIG00764135: hypothetical protein		COG0537	Hit, Diadenosine tetraphosphate (Ap4A) hydrolase and other HIT family hydrolases	Nucleotide transport and metabolism
267	56105|gene_id_1834	56145|gene_id_1069	56621|gene_id_1697	56622|gene_id_1660	56646|gene_id_372	56655|gene_id_1725	56674|gene_id_1508	56679|gene_id_2183	L231_gene882	FIG00765043: hypothetical protein
268	56105|gene_id_960	56145|gene_id_2586	56621|gene_id_2192	56622|gene_id_3137	56646|gene_id_273	56655|gene_id_3062	56674|gene_id_3400	56679|gene_id_3122	L231_gene87	rhodanese-like thiosulfate sulfurtransferase		COG2897	SseA, Rhodanese-related sulfurtransferase	Inorganic ion transport and metabolism
269	56105|gene_id_2838	56145|gene_id_2624	56621|gene_id_623	56622|gene_id_364	56646|gene_id_523	56655|gene_id_1498	56674|gene_id_733	56679|gene_id_1027	L231_gene2576	AttF component of AttEFGH ABC transport system / AttG component of AttEFGH ABC transport system	K02004	COG4591	LolE, ABC-type transport system, involved in lipoprotein release, permease component	Cell envelope biogenesis, outer membrane
270	56105|gene_id_3292	56145|gene_id_1306	56621|gene_id_1629	56622|gene_id_3267	56646|gene_id_3892	56655|gene_id_927	56674|gene_id_2646	56679|gene_id_3345	L231_gene4443	DNA ligase (EC 6.5.1.2)	K01972	COG0272	Lig, NAD-dependent DNA ligase (contains BRCT domain type II)	DNA replication, recombination, and repair
271	56105|gene_id_2539	56145|gene_id_2087	56621|gene_id_4115	56622|gene_id_143	56646|gene_id_162	56655|gene_id_1820	56674|gene_id_1747	56679|gene_id_1797	L231_gene1636	putative lipoprotein
272	56105|gene_id_1057	56145|gene_id_97	56621|gene_id_1785	56622|gene_id_2029	56646|gene_id_684	56655|gene_id_71	56674|gene_id_891	56679|gene_id_2876	L231_gene3491	DNA-directed RNA polymerase alpha subunit (EC 2.7.7.6)	K03040	COG0202	RpoA, DNA-directed RNA polymerase, alpha subunit/40 kD subunit	Transcription
273	56105|gene_id_618	56145|gene_id_1170	56621|gene_id_2154	56622|gene_id_3566	56646|gene_id_2845	56655|gene_id_851	56674|gene_id_1582	56679|gene_id_150	L231_gene2411	Chromosome (plasmid) partitioning protein ParB		COG1475	Spo0J, Predicted transcriptional regulators	Transcription
274	56105|gene_id_1898	56145|gene_id_2200	56621|gene_id_1440	56622|gene_id_1496	56646|gene_id_4365	56655|gene_id_2754	56674|gene_id_3498	56679|gene_id_1308	L231_gene560	Rod shape-determining protein MreC		COG1792	MreC, Cell shape-determining protein	Cell envelope biogenesis, outer membrane
275	56105|gene_id_3975	56145|gene_id_3143	56621|gene_id_542	56622|gene_id_31	56646|gene_id_607	56655|gene_id_3900	56674|gene_id_3390	56679|gene_id_3892	L231_gene2490	GTP-binding protein TypA/BipA	K06207	COG1217	TypA, Predicted membrane GTPase involved in stress response	Signal transduction mechanisms
276	56105|gene_id_3038	56145|gene_id_4025	56621|gene_id_4317	56622|gene_id_1926	56646|gene_id_105	56655|gene_id_1920	56674|gene_id_2854	56679|gene_id_316	L231_gene4021	FIG00767659: hypothetical protein		COG2604	COG2604, Uncharacterized protein conserved in bacteria	Function unknown
277	56105|gene_id_374	56145|gene_id_1421	56621|gene_id_1063	56622|gene_id_1623	56646|gene_id_465	56655|gene_id_491	56674|gene_id_536	56679|gene_id_800	L231_gene1807	inositol monophosphatase family	K01082	COG1218	CysQ, 3'-Phosphoadenosine 5'-phosphosulfate (PAPS) 3 '-phosphatase	Inorganic ion transport and metabolism
278	56105|gene_id_2522	56145|gene_id_2104	56621|gene_id_4098	56622|gene_id_160	56646|gene_id_143	56655|gene_id_1837	56674|gene_id_1764	56679|gene_id_1780	L231_gene1616	Nicotinate-nucleotide--dimethylbenzimidazole phosphoribosyltransferase (EC 2.4.2.21)	K00768	COG2038	CobT, NaMN:DMB phosphoribosyltransferase	Coenzyme metabolism
279	56105|gene_id_964	56145|gene_id_2591	56621|gene_id_2187	56622|gene_id_3132	56646|gene_id_277	56655|gene_id_3057	56674|gene_id_3405	56679|gene_id_3117	L231_gene83	Chemotaxis regulator - transmits chemoreceptor signals to flagelllar motor components CheY	K11692	COG2204	AtoC, Response regulator containing CheY-like receiver, AAA-type ATPase, and DNA-binding domains	Signal transduction mechanisms
280	56105|gene_id_825	56145|gene_id_3489	56621|gene_id_2259	56622|gene_id_1399	56646|gene_id_2349	56655|gene_id_1951	56674|gene_id_1475	56679|gene_id_4385	L231_gene1698	Putative glycosyltransferase		COG0438	RfaG, Glycosyltransferase	Cell envelope biogenesis, outer membrane
281	56105|gene_id_3614	56145|gene_id_1735	56621|gene_id_2904	56622|gene_id_3764	56646|gene_id_3190	56655|gene_id_1795	56674|gene_id_2085	56679|gene_id_2812	L231_gene2687	Transcriptional regulator, TetR family		COG1309	AcrR, Transcriptional regulator	Transcription
282	56105|gene_id_694	56145|gene_id_3059	56621|gene_id_709	56622|gene_id_3079	56646|gene_id_1613	56655|gene_id_2448	56674|gene_id_304	56679|gene_id_1570	L231_gene209	Bacillosamine/Legionaminic acid biosynthesis aminotransferase PglE; 4-keto-6-deoxy-N-Acetyl-D-hexosaminyl-(Lipid carrier) aminotransferase		COG0399	WecE, Predicted pyridoxal phosphate-dependent enzyme apparently involved in regulation of cell wall biogenesis	Cell envelope biogenesis, outer membrane
283	56105|gene_id_2416	56145|gene_id_450	56621|gene_id_3962	56622|gene_id_2243	56646|gene_id_3316	56655|gene_id_2632	56674|gene_id_2573	56679|gene_id_547	L231_gene780	conserved hypothetical protein with MORN repeat		COG4642	COG4642, Uncharacterized protein conserved in bacteria	Function unknown
284	56105|gene_id_2150	56145|gene_id_2999	56621|gene_id_1498	56622|gene_id_3185	56646|gene_id_4588	56655|gene_id_3472	56674|gene_id_3563	56679|gene_id_3813	L231_gene662	DNA-3-methyladenine glycosylase (EC 3.2.2.20)	K01246	COG2818	Tag, 3-methyladenine DNA glycosylase	DNA replication, recombination, and repair
285	56105|gene_id_3762	56145|gene_id_3343	56621|gene_id_1926	56622|gene_id_3957	56646|gene_id_3945	56655|gene_id_685	56674|gene_id_2902	56679|gene_id_2272	L231_gene2632	Succinate dehydrogenase iron-sulfur protein (EC 1.3.99.1)	K00240	COG0479	FrdB, Succinate dehydrogenase/fumarate reductase, Fe-S protein subunit	Energy production and conversion
286	56105|gene_id_1233	56145|gene_id_3167	56621|gene_id_519	56622|gene_id_9	56646|gene_id_4017	56655|gene_id_3336	56674|gene_id_2216	56679|gene_id_4272	L231_gene2467	treponemal membrane protein B precursor-like protein		COG1652	XkdP, Uncharacterized protein containing LysM domain	Function unknown
287	56105|gene_id_572	56145|gene_id_1211	56621|gene_id_3388	56622|gene_id_4188	56646|gene_id_746	56655|gene_id_1373	56674|gene_id_1889	56679|gene_id_1151	L231_gene2919	response regulator	K07658	COG0745	OmpR, Response regulators consisting of a CheY-like receiver domain and a winged-helix DNA-binding domain	Signal transduction mechanisms
288	56105|gene_id_2621	56145|gene_id_1675	56621|gene_id_3649	56622|gene_id_2352	56646|gene_id_2004	56655|gene_id_1563	56674|gene_id_1180	56679|gene_id_944	L231_gene3025	FIG00764255: hypothetical protein		COG1639	COG1639, Predicted signal transduction protein	Signal transduction mechanisms
289	56105|gene_id_3045	56145|gene_id_3967	56621|gene_id_296	56622|gene_id_2558	56646|gene_id_1087	56655|gene_id_1032	56674|gene_id_2840	56679|gene_id_1416	L231_gene4251	FIG00767129: hypothetical protein
290	56105|gene_id_1640	56145|gene_id_4076	56621|gene_id_2765	56622|gene_id_4148	56646|gene_id_4261	56655|gene_id_3310	56674|gene_id_3692	56679|gene_id_1811	L231_gene4085	Indole-3-glycerol phosphate synthase (EC 4.1.1.48)	K01609	COG0134	TrpC, Indole-3-glycerol phosphate synthase	Amino acid transport and metabolism
291	56105|gene_id_2427	56145|gene_id_3191	56621|gene_id_2572	56622|gene_id_767	56646|gene_id_622	56655|gene_id_3622	56674|gene_id_2426	56679|gene_id_1179	L231_gene791	FIG00767205: hypothetical protein
292	56105|gene_id_3596	56145|gene_id_828	56621|gene_id_366	56622|gene_id_3372	56646|gene_id_4232	56655|gene_id_2126	56674|gene_id_4137	56679|gene_id_3919	L231_gene155	Lysine 2,3-aminomutase (EC 5.4.3.2)		COG1509	KamA, Lysine 2,3-aminomutase	Amino acid transport and metabolism
293	56105|gene_id_2627	56145|gene_id_2220	56621|gene_id_503	56622|gene_id_1133	56646|gene_id_4418	56655|gene_id_3835	56674|gene_id_3548	56679|gene_id_4122	L231_gene1345	FIG00764611: hypothetical protein		COG3536	COG3536, Uncharacterized protein conserved in bacteria	Function unknown
294	56105|gene_id_1745	56145|gene_id_2416	56621|gene_id_1931	56622|gene_id_582	56646|gene_id_2603	56655|gene_id_3165	56674|gene_id_2487	56679|gene_id_1687	L231_gene3911	FIG00768085: hypothetical protein
295	56105|gene_id_1938	56145|gene_id_1709	56621|gene_id_3754	56622|gene_id_2623	56646|gene_id_4572	56655|gene_id_2300	56674|gene_id_3581	56679|gene_id_411	L231_gene4189	FIG00767295: hypothetical protein
296	56105|gene_id_3855	56145|gene_id_1741	56621|gene_id_2910	56622|gene_id_3758	56646|gene_id_3196	56655|gene_id_1801	56674|gene_id_2079	56679|gene_id_2806	L231_gene2694	Type III leader peptidase family protein		COG1989	PulO, Type II secretory pathway, prepilin signal peptidase PulO and related peptidases	Cell motility and secretion
297	56105|gene_id_3950	56145|gene_id_2456	56621|gene_id_1969	56622|gene_id_620	56646|gene_id_2642	56655|gene_id_3126	56674|gene_id_2524	56679|gene_id_1727	L231_gene3951	ankyrin-like protein		COG0666	Arp, FOG: Ankyrin repeat	General function prediction only
298	56105|gene_id_164	56145|gene_id_1346	56621|gene_id_3886	56622|gene_id_3672	56646|gene_id_2134	56655|gene_id_3600	56674|gene_id_2805	56679|gene_id_3874	L231_gene3446	Translation elongation factor G	K02355	COG0480	FusA, Translation elongation factors (GTPases)	Translation, ribosomal structure and biogenesis
299	56105|gene_id_555	56145|gene_id_1228	56621|gene_id_3407	56622|gene_id_4208	56646|gene_id_766	56655|gene_id_1391	56674|gene_id_1908	56679|gene_id_1130	L231_gene2941	FIG00762841: hypothetical protein		COG1586	SpeD, S-adenosylmethionine decarboxylase	Amino acid transport and metabolism
300	56105|gene_id_4018	56145|gene_id_1379	56621|gene_id_1105	56622|gene_id_2572	56646|gene_id_507	56655|gene_id_3804	56674|gene_id_3634	56679|gene_id_842	L231_gene1759	FIG00766269: hypothetical protein
301	56105|gene_id_3769	56145|gene_id_3337	56621|gene_id_4058	56622|gene_id_1887	56646|gene_id_1747	56655|gene_id_2918	56674|gene_id_3490	56679|gene_id_687	L231_gene3170	Translation elongation factor LepA	K03596	COG0481	LepA, Membrane GTPase LepA	Cell envelope biogenesis, outer membrane
302	56105|gene_id_3616	56145|gene_id_1737	56621|gene_id_2906	56622|gene_id_3762	56646|gene_id_3192	56655|gene_id_1797	56674|gene_id_2083	56679|gene_id_2810	L231_gene2689	Lipoprotein releasing system transmembrane protein LolC	K09808	COG4591	LolE, ABC-type transport system, involved in lipoprotein release, permease component	Cell envelope biogenesis, outer membrane
303	56105|gene_id_2435	56145|gene_id_3183	56621|gene_id_2581	56622|gene_id_758	56646|gene_id_631	56655|gene_id_3614	56674|gene_id_2418	56679|gene_id_1187	L231_gene800	FIG00765749: hypothetical protein		COG4324	COG4324, Predicted aminopeptidase	General function prediction only
304	56105|gene_id_3388	56145|gene_id_970	56621|gene_id_2996	56622|gene_id_3916	56646|gene_id_1395	56655|gene_id_3744	56674|gene_id_2990	56679|gene_id_3527	L231_gene344	response regulator		COG3706	PleD, Response regulator containing a CheY-like receiver domain and a GGDEF domain	Signal transduction mechanisms
305	56105|gene_id_1207	56145|gene_id_3102	56621|gene_id_581	56622|gene_id_407	56646|gene_id_565	56655|gene_id_1543	56674|gene_id_775	56679|gene_id_985	L231_gene2533	SSU ribosomal protein S2p (SAe)	K02967	COG0052	RpsB, Ribosomal protein S2	Translation, ribosomal structure and biogenesis
306	56105|gene_id_3302	56145|gene_id_1313	56621|gene_id_1621	56622|gene_id_3275	56646|gene_id_3900	56655|gene_id_920	56674|gene_id_2639	56679|gene_id_3338	L231_gene4434	FIG00765113: hypothetical protein
307	56105|gene_id_3202	56145|gene_id_1697	56621|gene_id_3628	56622|gene_id_2330	56646|gene_id_2026	56655|gene_id_3263	56674|gene_id_1201	56679|gene_id_925	L231_gene3003	putative periplasmic protein kinase ArgK and related GTPases of G3E family	K07588	COG1703	ArgK, Putative periplasmic protein kinase ArgK and related GTPases of G3E family	Amino acid transport and metabolism
308	56105|gene_id_2030	56145|gene_id_1975	56621|gene_id_1285	56622|gene_id_1030	56646|gene_id_1518	56655|gene_id_415	56674|gene_id_434	56679|gene_id_50	L231_gene2232	2-C-methyl-D-erythritol 4-phosphate cytidylyltransferase (EC 2.7.7.60)	K00991	COG1211	IspD, 4-diphosphocytidyl-2-methyl-D-erithritol synthase	Lipid metabolism
309	56105|gene_id_1200	56145|gene_id_3109	56621|gene_id_574	56622|gene_id_414	56646|gene_id_572	56655|gene_id_1550	56674|gene_id_782	56679|gene_id_978	L231_gene2527	4-hydroxy-tetrahydrodipicolinate reductase (EC 1.17.1.8)	K00215	COG0289	DapB, Dihydrodipicolinate reductase	Amino acid transport and metabolism
310	56105|gene_id_4175	56145|gene_id_2844	56621|gene_id_956	56622|gene_id_3408	56646|gene_id_3244	56655|gene_id_3088	56674|gene_id_3069	56679|gene_id_1871	L231_gene1523	ThiJ/PfpI family protein		COG0693	ThiJ, Putative intracellular protease/amidase	General function prediction only
311	56105|gene_id_4094	56145|gene_id_2495	56621|gene_id_431	56622|gene_id_3867	56646|gene_id_1192	56655|gene_id_3457	56674|gene_id_1455	56679|gene_id_3187	L231_gene836	SSU ribosomal protein S9p (S16e)	K02996	COG0103	RpsI, Ribosomal protein S9	Translation, ribosomal structure and biogenesis
312	56105|gene_id_1759	56145|gene_id_2431	56621|gene_id_1946	56622|gene_id_597	56646|gene_id_2619	56655|gene_id_3149	56674|gene_id_2501	56679|gene_id_1702	L231_gene3927	ABC transporter ATP-binding protein	K01990	COG1131	CcmA, ABC-type multidrug transport system, ATPase component	Defense mechanisms
313	56105|gene_id_2237	56145|gene_id_2672	56621|gene_id_3999	56622|gene_id_915	56646|gene_id_2916	56655|gene_id_1361	56674|gene_id_4293	56679|gene_id_71	L231_gene4156	Sensory transduction histidine kinases	K07778	COG4585	COG4585, Signal transduction histidine kinase	Signal transduction mechanisms
314	56105|gene_id_3594	56145|gene_id_826	56621|gene_id_367	56622|gene_id_3373	56646|gene_id_4230	56655|gene_id_2127	56674|gene_id_4135	56679|gene_id_3921	L231_gene153	Phosphoglycolate phosphatase (EC 3.1.3.18)	K01091	COG0546	Gph, Predicted phosphatases	General function prediction only
315	56105|gene_id_4183	56145|gene_id_2837	56621|gene_id_963	56622|gene_id_3400	56646|gene_id_3237	56655|gene_id_3096	56674|gene_id_3076	56679|gene_id_1864	L231_gene1516	FIG00767748: hypothetical protein
316	56105|gene_id_32	56145|gene_id_1818	56621|gene_id_3515	56622|gene_id_3603	56646|gene_id_3862	56655|gene_id_389	56674|gene_id_2593	56679|gene_id_2629	L231_gene1059	Multimodular transpeptidase-transglycosylase (EC 2.4.1.129) (EC 3.4.-.-)	K05366	COG5009	MrcA, Membrane carboxypeptidase/penicillin-binding protein	Cell envelope biogenesis, outer membrane
317	56105|gene_id_711	56145|gene_id_569	56621|gene_id_3687	56622|gene_id_957	56646|gene_id_2045	56655|gene_id_2247	56674|gene_id_3049	56679|gene_id_2506	L231_gene4565	FIG00762661: hypothetical protein
318	56105|gene_id_3789	56145|gene_id_3303	56621|gene_id_4027	56622|gene_id_1853	56646|gene_id_1780	56655|gene_id_2884	56674|gene_id_3457	56679|gene_id_656	L231_gene3200	putative outermembrane protein
319	56105|gene_id_503	56145|gene_id_48	56621|gene_id_3556	56622|gene_id_4608	56646|gene_id_3970	56655|gene_id_2331	56674|gene_id_1114	56679|gene_id_4898	L231_gene15	FIG00764727: hypothetical protein
320	56105|gene_id_747	56145|gene_id_533	56621|gene_id_2805	56622|gene_id_2712	56646|gene_id_3024	56655|gene_id_2210	56674|gene_id_3164	56679|gene_id_2485	L231_gene4522	Homoserine O-acetyltransferase (EC 2.3.1.31)	K00641	COG2021	MET2, Homoserine acetyltransferase	Amino acid transport and metabolism
321	56105|gene_id_397	56145|gene_id_462	56621|gene_id_3948	56622|gene_id_2229	56646|gene_id_3302	56655|gene_id_2617	56674|gene_id_2559	56679|gene_id_533	L231_gene766	2-isopropylmalate synthase (EC 2.3.3.13)	K01649	COG0119	LeuA, Isopropylmalate/homocitrate/citramalate synthases	Amino acid transport and metabolism
322	56105|gene_id_1450	56145|gene_id_2631	56621|gene_id_616	56622|gene_id_372	56646|gene_id_531	56655|gene_id_1506	56674|gene_id_741	56679|gene_id_1019	L231_gene2570	FIG00764326: hypothetical protein
323	56105|gene_id_1395	56145|gene_id_2053	56621|gene_id_3734	56622|gene_id_224	56646|gene_id_245	56655|gene_id_2023	56674|gene_id_1065	56679|gene_id_91	L231_gene4678	Multicopper oxidase	K00368	COG2132	SufI, Putative multicopper oxidases	Secondary metabolites biosynthesis, transport, and catabolism
324	56105|gene_id_2734	56145|gene_id_3224	56621|gene_id_1980	56622|gene_id_4104	56646|gene_id_3399	56655|gene_id_3592	56674|gene_id_4350	56679|gene_id_4754	L231_gene3965	FIG00765411: hypothetical protein
325	56105|gene_id_4280	56145|gene_id_845	56621|gene_id_4175	56622|gene_id_2850	56646|gene_id_3132	56655|gene_id_2931	56674|gene_id_1297	56679|gene_id_634	L231_gene1742	Probable poly(beta-D-mannuronate) O-acetylase (EC 2.3.1.-)		COG1696	DltB, Predicted membrane protein involved in D-alanine export	Cell envelope biogenesis, outer membrane
326	56105|gene_id_3116	56145|gene_id_178	56621|gene_id_4518	56622|gene_id_3456	56646|gene_id_1666	56655|gene_id_3276	56674|gene_id_4150	56679|gene_id_4011	L231_gene3267	Dipeptide-binding ABC transporter, periplasmic substrate-binding component (TC 3.A.1.5.2); Putative hemin-binding lipoprotein	K02035	COG0747	DdpA, ABC-type dipeptide transport system, periplasmic component	Amino acid transport and metabolism
327	56105|gene_id_3309	56145|gene_id_1321	56621|gene_id_1613	56622|gene_id_3283	56646|gene_id_3908	56655|gene_id_912	56674|gene_id_2631	56679|gene_id_4076	L231_gene377	FIG00767031: hypothetical protein
328	56105|gene_id_1629	56145|gene_id_327	56621|gene_id_11	56622|gene_id_3052	56646|gene_id_1586	56655|gene_id_692	56674|gene_id_281	56679|gene_id_1546	L231_gene236	Isovaleryl-CoA dehydrogenase (EC 1.3.8.4); Butyryl-CoA dehydrogenase (EC 1.3.99.2)	K00257	COG1960	CaiA, Acyl-CoA dehydrogenases	Lipid metabolism
329	56105|gene_id_3413	56145|gene_id_3725	56621|gene_id_110	56622|gene_id_4415	56646|gene_id_3121	56655|gene_id_763	56674|gene_id_937	56679|gene_id_1586	L231_gene3534	ThiJ/PfpI family protein		COG4977	COG4977, Transcriptional regulator containing an amidase domain and an AraC-type DNA-binding HTH domain	Transcription
330	56105|gene_id_531	56145|gene_id_73	56621|gene_id_1809	56622|gene_id_2053	56646|gene_id_660	56655|gene_id_95	56674|gene_id_867	56679|gene_id_2852	L231_gene3467	LSU ribosomal protein L23p (L23Ae)		COG0089	RplW, Ribosomal protein L23	Translation, ribosomal structure and biogenesis
331	56105|gene_id_526	56145|gene_id_68	56621|gene_id_1814	56622|gene_id_2058	56646|gene_id_655	56655|gene_id_100	56674|gene_id_862	56679|gene_id_2847	L231_gene3462	Translation elongation and release factor		COG0480	FusA, Translation elongation factors (GTPases)	Translation, ribosomal structure and biogenesis
332	56105|gene_id_3360	56145|gene_id_1236	56621|gene_id_3415	56622|gene_id_4216	56646|gene_id_774	56655|gene_id_1398	56674|gene_id_1915	56679|gene_id_1123	L231_gene2949	Lysine 2,3-aminomutase (EC 5.4.3.2)	K01843	COG1509	KamA, Lysine 2,3-aminomutase	Amino acid transport and metabolism
333	56105|gene_id_792	56145|gene_id_3535	56621|gene_id_1139	56622|gene_id_530	56646|gene_id_3823	56655|gene_id_2658	56674|gene_id_3444	56679|gene_id_3005	L231_gene1308	FIG00767164: hypothetical protein
334	56105|gene_id_4171	56145|gene_id_2848	56621|gene_id_951	56622|gene_id_3412	56646|gene_id_3247	56655|gene_id_3084	56674|gene_id_3065	56679|gene_id_1875	L231_gene1528	hypothetical protein
335	56105|gene_id_3578	56145|gene_id_2271	56621|gene_id_454	56622|gene_id_4080	56646|gene_id_1358	56655|gene_id_3516	56674|gene_id_4059	56679|gene_id_865	L231_gene2786	response regulator	K11444	COG3706	PleD, Response regulator containing a CheY-like receiver domain and a GGDEF domain	Signal transduction mechanisms
336	56105|gene_id_518	56145|gene_id_61	56621|gene_id_1821	56622|gene_id_2065	56646|gene_id_648	56655|gene_id_107	56674|gene_id_855	56679|gene_id_2840	L231_gene4404	4-diphosphocytidyl-2-C-methyl-D-erythritol kinase (EC 2.7.1.148)	K00919	COG1947	IspE, 4-diphosphocytidyl-2C-methyl-D-erythritol 2-phosphate synthase	Lipid metabolism
337	56105|gene_id_3264	56145|gene_id_2213	56621|gene_id_1454	56622|gene_id_1510	56646|gene_id_4351	56655|gene_id_2767	56674|gene_id_3512	56679|gene_id_1322	L231_gene574	FIG00764230: hypothetical protein		COG5271	MDN1, AAA ATPase containing von Willebrand factor type A (vWA) domain	General function prediction only
338	56105|gene_id_2617	56145|gene_id_1679	56621|gene_id_3645	56622|gene_id_2348	56646|gene_id_2008	56655|gene_id_1559	56674|gene_id_1184	56679|gene_id_940	L231_gene3021	FIG00763827: hypothetical protein
339	56105|gene_id_3734	56145|gene_id_502	56621|gene_id_813	56622|gene_id_2746	56646|gene_id_3057	56655|gene_id_3294	56674|gene_id_3133	56679|gene_id_881	L231_gene4486	FHA-domain containing protein		COG1716	COG1716, FOG: FHA domain	Signal transduction mechanisms
340	56105|gene_id_1670	56145|gene_id_601	56621|gene_id_3550	56622|gene_id_3833	56646|gene_id_4001	56655|gene_id_4333	56674|gene_id_2353	56679|gene_id_4598	L231_gene4600	Metal-dependent hydrolase YbeY, involved in rRNA and/or ribosome maturation and assembly	K07042	COG0319	COG0319, Predicted metal-dependent hydrolase	General function prediction only
341	56105|gene_id_4140	56145|gene_id_941	56621|gene_id_73	56622|gene_id_330	56646|gene_id_3087	56655|gene_id_800	56674|gene_id_972	56679|gene_id_1620	L231_gene3570	FIG00767839: hypothetical protein
342	56105|gene_id_3825	56145|gene_id_4437	56621|gene_id_1420	56622|gene_id_3357	56646|gene_id_728	56655|gene_id_3178	56674|gene_id_2969	56679|gene_id_3986	L231_gene2038	FIG00764669: hypothetical protein
343	56105|gene_id_1733	56145|gene_id_2402	56621|gene_id_4237	56622|gene_id_184	56646|gene_id_4433	56655|gene_id_3868	56674|gene_id_2108	56679|gene_id_4654	L231_gene3897	Phosphoribosylformylglycinamidine synthase, PurS subunit (EC 6.3.5.3)	K01952	COG1828	PurS, Phosphoribosylformylglycinamidine (FGAM) synthase, PurS component	Nucleotide transport and metabolism
344	56105|gene_id_198	56145|gene_id_879	56621|gene_id_2539	56622|gene_id_1081	56646|gene_id_1227	56655|gene_id_2547	56674|gene_id_2778	56679|gene_id_3150	L231_gene1103	FIG01255177: hypothetical protein
345	56105|gene_id_3398	56145|gene_id_3711	56621|gene_id_95	56622|gene_id_309	56646|gene_id_3107	56655|gene_id_777	56674|gene_id_951	56679|gene_id_1600	L231_gene3548	HIT family hydrolase	K19710	COG0537	Hit, Diadenosine tetraphosphate (Ap4A) hydrolase and other HIT family hydrolases	Nucleotide transport and metabolism
346	56105|gene_id_3127	56145|gene_id_3076	56621|gene_id_691	56622|gene_id_3095	56646|gene_id_1629	56655|gene_id_2432	56674|gene_id_321	56679|gene_id_1469	L231_gene193	FIG00762542: hypothetical protein		COG2940	COG2940, Proteins containing SET domain	General function prediction only
347	56105|gene_id_4180	56145|gene_id_2840	56621|gene_id_960	56622|gene_id_3403	56646|gene_id_3240	56655|gene_id_3093	56674|gene_id_3073	56679|gene_id_1867	L231_gene1519	Flagellar assembly factor FliW	K13626	COG1699	COG1699, Uncharacterized protein conserved in bacteria	Function unknown
348	56105|gene_id_311	56145|gene_id_1483	56621|gene_id_1001	56622|gene_id_1561	56646|gene_id_403	56655|gene_id_4384	56674|gene_id_3772	56679|gene_id_598	L231_gene1877	16S rRNA processing protein RimM	K02860	COG0806	RimM, RimM protein, required for 16S rRNA processing	Translation, ribosomal structure and biogenesis
349	56105|gene_id_93	56145|gene_id_1879	56621|gene_id_1858	56622|gene_id_2314	56646|gene_id_42	56655|gene_id_330	56674|gene_id_172	56679|gene_id_2353	L231_gene1000	DNA repair protein	K03630	COG2003	RadC, DNA repair proteins	DNA replication, recombination, and repair
350	56105|gene_id_2006	56145|gene_id_13	56621|gene_id_1337	56622|gene_id_1308	56646|gene_id_3487	56655|gene_id_3237	56674|gene_id_1148	56679|gene_id_4182	L231_gene1204	Rhodanese domain protein, Enterobacterial subgroup, YceA homolog	K07146	COG1054	COG1054, Predicted sulfurtransferase	General function prediction only
351	56105|gene_id_4456	56145|gene_id_3149	56621|gene_id_538	56622|gene_id_26	56646|gene_id_4684	56655|gene_id_2680	56674|gene_id_2692	56679|gene_id_3896	L231_gene2485	Tetracycline efflux protein TetA	K08151	COG2814	AraJ, Arabinose efflux permease	Carbohydrate transport and metabolism
352	56105|gene_id_3753	56145|gene_id_3352	56621|gene_id_1916	56622|gene_id_3967	56646|gene_id_3955	56655|gene_id_676	56674|gene_id_2892	56679|gene_id_2282	L231_gene2640	FIG00766403: hypothetical protein
353	56105|gene_id_1852	56145|gene_id_2712	56621|gene_id_1222	56622|gene_id_3724	56646|gene_id_3427	56655|gene_id_153	56674|gene_id_1853	56679|gene_id_478	L231_gene1469	Cobalt-zinc-cadmium resistance protein CzcA; Cation efflux system protein CusA	K15726	COG3696	COG3696, Putative silver efflux pump	Inorganic ion transport and metabolism
354	56105|gene_id_1163	56145|gene_id_3996	56621|gene_id_2012	56622|gene_id_79	56646|gene_id_2697	56655|gene_id_1288	56674|gene_id_2315	56679|gene_id_2688	L231_gene1160	FIG00765881: hypothetical protein
355	56105|gene_id_1530	56145|gene_id_3503	56621|gene_id_2655	56622|gene_id_1795	56646|gene_id_1310	56655|gene_id_201	56674|gene_id_4216	56679|gene_id_2546	L231_gene3331	LSU ribosomal protein L11p (L12e)	K02867	COG0080	RplK, Ribosomal protein L11	Translation, ribosomal structure and biogenesis
356	56105|gene_id_1007	56145|gene_id_747	56621|gene_id_2925	56622|gene_id_3244	56646|gene_id_3214	56655|gene_id_2824	56674|gene_id_3003	56679|gene_id_3035	L231_gene3655	probable anti-sigma factor antagonist		COG1366	SpoIIAA, Anti-anti-sigma regulatory factor (antagonist of anti-sigma factor)	Signal transduction mechanisms
357	56105|gene_id_3441	56145|gene_id_1898	56621|gene_id_1839	56622|gene_id_1946	56646|gene_id_3763	56655|gene_id_3012	56674|gene_id_3227	56679|gene_id_4215	L231_gene980	hypothetical protein
358	56105|gene_id_4007	56145|gene_id_1388	56621|gene_id_1097	56622|gene_id_2580	56646|gene_id_499	56655|gene_id_456	56674|gene_id_3645	56679|gene_id_834	L231_gene1768	HNH endonuclease family protein		COG1403	McrA, Restriction endonuclease	Defense mechanisms
359	56105|gene_id_567	56145|gene_id_1215	56621|gene_id_3393	56622|gene_id_4193	56646|gene_id_751	56655|gene_id_1378	56674|gene_id_1894	56679|gene_id_1147	L231_gene2924	outer membrane protein OmpA		COG2885	OmpA, Outer membrane protein and related peptidoglycan-associated (lipo)proteins	Cell envelope biogenesis, outer membrane
360	56105|gene_id_2854	56145|gene_id_1267	56621|gene_id_1667	56622|gene_id_971	56646|gene_id_3637	56655|gene_id_963	56674|gene_id_3816	56679|gene_id_4115	L231_gene2139	FIG00766357: hypothetical protein		COG4254	COG4254, Uncharacterized protein conserved in bacteria	Function unknown
361	56105|gene_id_616	56145|gene_id_1172	56621|gene_id_2152	56622|gene_id_3564	56646|gene_id_2843	56655|gene_id_849	56674|gene_id_1580	56679|gene_id_148	L231_gene2409	FIG00763226: hypothetical protein
362	56105|gene_id_1336	56145|gene_id_2138	56621|gene_id_2609	56622|gene_id_264	56646|gene_id_3699	56655|gene_id_1868	56674|gene_id_799	56679|gene_id_3322	L231_gene2178	Homoserine dehydrogenase (EC 1.1.1.3)	K00003	COG0460	ThrA, Homoserine dehydrogenase	Amino acid transport and metabolism
363	56105|gene_id_1909	56145|gene_id_483	56621|gene_id_3927	56622|gene_id_2208	56646|gene_id_3282	56655|gene_id_2595	56674|gene_id_2539	56679|gene_id_512	L231_gene746	D-2-hydroxyglutarate dehydrogenase		COG0277	GlcD, FAD/FMN-containing dehydrogenases	Energy production and conversion
364	56105|gene_id_3423	56145|gene_id_1118	56621|gene_id_2111	56622|gene_id_4269	56646|gene_id_1723	56655|gene_id_563	56674|gene_id_2915	56679|gene_id_3301	L231_gene2368	TPR repeat containing protein		COG5010	TadD, Flp pilus assembly protein TadD, contains TPR repeats	Intracellular trafficking and secretion
365	56105|gene_id_1220	56145|gene_id_2653	56621|gene_id_594	56622|gene_id_394	56646|gene_id_552	56655|gene_id_1530	56674|gene_id_762	56679|gene_id_998	L231_gene2546	1-deoxy-D-xylulose 5-phosphate synthase (EC 2.2.1.7)	K01662	COG1154	Dxs, Deoxyxylulose-5-phosphate synthase	Coenzyme metabolism
366	56105|gene_id_2328	56145|gene_id_2805	56621|gene_id_265	56622|gene_id_828	56646|gene_id_1055	56655|gene_id_1061	56674|gene_id_354	56679|gene_id_1385	L231_gene4285	FIG00763359: hypothetical protein
367	56105|gene_id_1788	56145|gene_id_1027	56621|gene_id_1494	56622|gene_id_557	56646|gene_id_330	56655|gene_id_1763	56674|gene_id_1969	56679|gene_id_2224	L231_gene923	GTP-binding protein EngB	K03978	COG0218	COG0218, Predicted GTPase	General function prediction only
368	56105|gene_id_3771	56145|gene_id_3335	56621|gene_id_4056	56622|gene_id_1885	56646|gene_id_1749	56655|gene_id_2916	56674|gene_id_3488	56679|gene_id_685	L231_gene3171	Phytol kinase (2.7.1.-)		COG0170	SEC59, Dolichol kinase	Lipid metabolism
369	56105|gene_id_86	56145|gene_id_1871	56621|gene_id_1866	56622|gene_id_2306	56646|gene_id_50	56655|gene_id_337	56674|gene_id_179	56679|gene_id_2361	L231_gene1007	SSU ribosomal protein S15p (S13e)		COG0184	RpsO, Ribosomal protein S15P/S13E	Translation, ribosomal structure and biogenesis
370	56105|gene_id_1369	56145|gene_id_4322	56621|gene_id_2642	56622|gene_id_297	56646|gene_id_3665	56655|gene_id_1899	56674|gene_id_833	56679|gene_id_2765	L231_gene2218	4-hydroxybenzoyl-CoA thioesterase		COG0824	FcbC, Predicted thioesterase	General function prediction only
371	56105|gene_id_605	56145|gene_id_1183	56621|gene_id_2141	56622|gene_id_3553	56646|gene_id_2832	56655|gene_id_838	56674|gene_id_1569	56679|gene_id_137	L231_gene2398	Glutamyl-tRNA reductase (EC 1.2.1.70)		COG0373	HemA, Glutamyl-tRNA reductase	Coenzyme metabolism
372	56105|gene_id_3927	56145|gene_id_1139	56621|gene_id_3791	56622|gene_id_114	56646|gene_id_191	56655|gene_id_584	56674|gene_id_587	56679|gene_id_342	L231_gene1670	FIG00762743: hypothetical protein
373	56105|gene_id_2148	56145|gene_id_2996	56621|gene_id_1502	56622|gene_id_3181	56646|gene_id_4593	56655|gene_id_4174	56674|gene_id_3566	56679|gene_id_3816	L231_gene657	FIG00762854: hypothetical protein
374	56105|gene_id_1574	56145|gene_id_2161	56621|gene_id_337	56622|gene_id_1153	56646|gene_id_4061	56655|gene_id_2406	56674|gene_id_3528	56679|gene_id_4142	L231_gene1363	FIG00762559: hypothetical protein
375	56105|gene_id_1362	56145|gene_id_4329	56621|gene_id_2635	56622|gene_id_290	56646|gene_id_3672	56655|gene_id_1892	56674|gene_id_826	56679|gene_id_2772	L231_gene2211	ABC transporter, ATP-binding protein	K01990	COG1131	CcmA, ABC-type multidrug transport system, ATPase component	Defense mechanisms
376	56105|gene_id_3815	56145|gene_id_2755	56621|gene_id_1408	56622|gene_id_2966	56646|gene_id_3522	56655|gene_id_3188	56674|gene_id_3269	56679|gene_id_897	L231_gene2051	Two-component system response regulator	K02485	COG2197	CitB, Response regulator containing a CheY-like receiver domain and an HTH DNA-binding domain	Signal transduction mechanisms
377	56105|gene_id_734	56145|gene_id_546	56621|gene_id_2819	56622|gene_id_2699	56646|gene_id_3011	56655|gene_id_2223	56674|gene_id_3177	56679|gene_id_2499	L231_gene4537	FIG00765762: hypothetical protein
378	56105|gene_id_1715	56145|gene_id_3703	56621|gene_id_86	56622|gene_id_317	56646|gene_id_3100	56655|gene_id_786	56674|gene_id_958	56679|gene_id_1608	L231_gene3556	FIG00766688: hypothetical protein
379	56105|gene_id_3257	56145|gene_id_2327	56621|gene_id_1359	56622|gene_id_633	56646|gene_id_4520	56655|gene_id_2184	56674|gene_id_3626	56679|gene_id_2115	L231_gene3226	FIG00766064: hypothetical protein
380	56105|gene_id_150	56145|gene_id_1668	56621|gene_id_3657	56622|gene_id_2359	56646|gene_id_1997	56655|gene_id_1570	56674|gene_id_1173	56679|gene_id_951	L231_gene3035	FIG00762915: hypothetical protein		COG3975	COG3975, Predicted protease with the C-terminal PDZ domain	General function prediction only
381	56105|gene_id_3628	56145|gene_id_1932	56621|gene_id_4417	56622|gene_id_2762	56646|gene_id_4535	56655|gene_id_4097	56674|gene_id_2281	56679|gene_id_2731	L231_gene3351	Glucose-1-phosphate thymidylyltransferase (EC 2.7.7.24)	K04042	COG1044	LpxD, UDP-3-O-[3-hydroxymyristoyl]	0
382	56105|gene_id_2459	56145|gene_id_2543	56621|gene_id_3086	56622|gene_id_734	56646|gene_id_2389	56655|gene_id_2289	56674|gene_id_132	56679|gene_id_1211	L231_gene1431	cytoplasmic membrane protein		COG1538	TolC, Outer membrane protein	Cell envelope biogenesis, outer membrane
383	56105|gene_id_3916	56145|gene_id_3984	56621|gene_id_2023	56622|gene_id_67	56646|gene_id_2708	56655|gene_id_1277	56674|gene_id_2328	56679|gene_id_2700	L231_gene1148	Arginine-tRNA-protein transferase (EC 2.3.2.8)	K00685	COG2935	COG2935, Putative arginyl-tRNA:protein arginylyltransferase	Posttranslational modification, protein turnover, chaperones
384	56105|gene_id_1401	56145|gene_id_2044	56621|gene_id_3722	56622|gene_id_236	56646|gene_id_257	56655|gene_id_2031	56674|gene_id_1056	56679|gene_id_101	L231_gene491	Cysteine synthase B (EC 2.5.1.47)	K01738	COG0031	CysK, Cysteine synthase	Amino acid transport and metabolism
385	56105|gene_id_3031	56145|gene_id_4099	56621|gene_id_4312	56622|gene_id_1921	56646|gene_id_110	56655|gene_id_1914	56674|gene_id_2859	56679|gene_id_310	L231_gene4015	Chaperone protein DnaK	K04043	COG0443	DnaK, Molecular chaperone	Posttranslational modification, protein turnover, chaperones
386	56105|gene_id_4285	56145|gene_id_852	56621|gene_id_4183	56622|gene_id_2844	56646|gene_id_3139	56655|gene_id_2936	56674|gene_id_1303	56679|gene_id_642	L231_gene1734	Putative preQ0 transporter	K09125	COG1738	COG1738, Uncharacterized conserved protein	Function unknown
387	56105|gene_id_332	56145|gene_id_1462	56621|gene_id_1022	56622|gene_id_1582	56646|gene_id_424	56655|gene_id_4363	56674|gene_id_3793	56679|gene_id_619	L231_gene1856	cell-division protein ftsA		COG0849	FtsA, Actin-like ATPase involved in cell division	Cell division and chromosome partitioning
388	56105|gene_id_2247	56145|gene_id_2662	56621|gene_id_3989	56622|gene_id_925	56646|gene_id_2926	56655|gene_id_1351	56674|gene_id_4282	56679|gene_id_82	L231_gene4166	Choline-sulfatase (EC 3.1.6.6)		COG3119	AslA, Arylsulfatase A and related enzymes	Inorganic ion transport and metabolism
389	56105|gene_id_1440	56145|gene_id_2004	56621|gene_id_2325	56622|gene_id_3802	56646|gene_id_1883	56655|gene_id_2071	56674|gene_id_4003	56679|gene_id_1280	L231_gene532	2-nitropropane dioxygenase	K00459	COG2070	COG2070, Dioxygenases related to 2-nitropropane dioxygenase	General function prediction only
390	56105|gene_id_2510	56145|gene_id_2117	56621|gene_id_4086	56622|gene_id_172	56646|gene_id_130	56655|gene_id_1849	56674|gene_id_1776	56679|gene_id_1767	L231_gene4066	Siroheme synthase / Precorrin-2 oxidase (EC 1.3.1.76) / Sirohydrochlorin ferrochelatase (EC 4.99.1.4)	K02304	COG1648	CysG, Siroheme synthase (precorrin-2 oxidase/ferrochelatase domain)	Coenzyme metabolism
391	56105|gene_id_4040	56145|gene_id_207	56621|gene_id_2402	56622|gene_id_1530	56646|gene_id_3604	56655|gene_id_1330	56674|gene_id_3864	56679|gene_id_3374	L231_gene1948	FIG00765507: hypothetical protein
392	56105|gene_id_2406	56145|gene_id_430	56621|gene_id_926	56622|gene_id_2185	56646|gene_id_2154	56655|gene_id_303	56674|gene_id_3728	56679|gene_id_434	L231_gene2812	Cobalt-zinc-cadmium resistance protein CzcD	K16264	COG1230	CzcD, Co/Zn/Cd efflux system component	Inorganic ion transport and metabolism
393	56105|gene_id_2744	56145|gene_id_3235	56621|gene_id_4459	56622|gene_id_4786	56646|gene_id_4659	56655|gene_id_4301	56674|gene_id_4361	56679|gene_id_4613	L231_gene3978	FIG00767092: hypothetical protein
394	56105|gene_id_2222	56145|gene_id_3778	56621|gene_id_3104	56622|gene_id_807	56646|gene_id_3319	56655|gene_id_1714	56674|gene_id_247	56679|gene_id_3208	L231_gene1249	FIG00764251: hypothetical protein
395	56105|gene_id_2138	56145|gene_id_2987	56621|gene_id_1513	56622|gene_id_1846	56646|gene_id_35	56655|gene_id_4184	56674|gene_id_3577	56679|gene_id_3827	L231_gene643	FIG00764522: hypothetical protein
396	56105|gene_id_71	56145|gene_id_1853	56621|gene_id_1881	56622|gene_id_2291	56646|gene_id_65	56655|gene_id_353	56674|gene_id_194	56679|gene_id_2376	L231_gene1022	5-Enolpyruvylshikimate-3-phosphate synthase (EC 2.5.1.19)	K00800	COG0128	AroA, 5-enolpyruvylshikimate-3-phosphate synthase	Amino acid transport and metabolism
397	56105|gene_id_2193	56145|gene_id_3918	56621|gene_id_1459	56622|gene_id_2441	56646|gene_id_2733	56655|gene_id_2774	56674|gene_id_2235	56679|gene_id_4330	L231_gene4137	ATP synthase alpha chain (EC 3.6.3.14)	K02111	COG0056	AtpA, F0F1-type ATP synthase, alpha subunit	Energy production and conversion
398	56105|gene_id_1286	56145|gene_id_2318	56621|gene_id_1368	56622|gene_id_3003	56646|gene_id_3560	56655|gene_id_2175	56674|gene_id_1366	56679|gene_id_2124	L231_gene3218	membrane metalloendopeptidase		COG0739	NlpD, Membrane proteins related to metalloendopeptidases	Cell envelope biogenesis, outer membrane
399	56105|gene_id_452	56145|gene_id_1526	56621|gene_id_3482	56622|gene_id_1197	56646|gene_id_890	56655|gene_id_1150	56674|gene_id_2114	56679|gene_id_3415	L231_gene465	Hydroxymethylglutaryl-CoA lyase (EC 4.1.3.4)	K01640	COG0119	LeuA, Isopropylmalate/homocitrate/citramalate synthases	Amino acid transport and metabolism
400	56105|gene_id_2631	56145|gene_id_2223	56621|gene_id_500	56622|gene_id_1130	56646|gene_id_4415	56655|gene_id_3832	56674|gene_id_3597	56679|gene_id_2590	L231_gene1339	probable two-component response regulator		COG3829	RocR, Transcriptional regulator containing PAS, AAA-type ATPase, and DNA-binding domains	Transcription
401	56105|gene_id_302	56145|gene_id_1491	56621|gene_id_993	56622|gene_id_1553	56646|gene_id_395	56655|gene_id_4392	56674|gene_id_3764	56679|gene_id_590	L231_gene1885	response regulator	K13599	COG2204	AtoC, Response regulator containing CheY-like receiver, AAA-type ATPase, and DNA-binding domains	Signal transduction mechanisms
402	56105|gene_id_4053	56145|gene_id_196	56621|gene_id_2391	56622|gene_id_1519	56646|gene_id_3616	56655|gene_id_1319	56674|gene_id_3853	56679|gene_id_3363	L231_gene1960	FIG00764035: hypothetical protein	K08999	COG1259	COG1259, Uncharacterized conserved protein	Function unknown
403	56105|gene_id_2704	56145|gene_id_3202	56621|gene_id_3311	56622|gene_id_4813	56646|gene_id_2654	56655|gene_id_4010	56674|gene_id_1725	56679|gene_id_4875	L231_gene2628	FIG00766097: hypothetical protein
404	56105|gene_id_1358	56145|gene_id_4334	56621|gene_id_2629	56622|gene_id_284	56646|gene_id_3678	56655|gene_id_1887	56674|gene_id_819	56679|gene_id_2778	L231_gene2204	FIG00766621: hypothetical protein	K11996	COG0607	PspE, Rhodanese-related sulfurtransferase	Inorganic ion transport and metabolism
405	56105|gene_id_173	56145|gene_id_4284	56621|gene_id_4254	56622|gene_id_4822	56646|gene_id_3791	56655|gene_id_1813	56674|gene_id_4669	56679|gene_id_3709	L231_gene4616	UDP-N-acetylenolpyruvoylglucosamine reductase (EC 1.1.1.158)	K00075	COG0812	MurB, UDP-N-acetylmuramate dehydrogenase	Cell envelope biogenesis, outer membrane
406	56105|gene_id_3523	56145|gene_id_113	56621|gene_id_1770	56622|gene_id_2016	56646|gene_id_697	56655|gene_id_57	56674|gene_id_905	56679|gene_id_2890	L231_gene3503	hypothetical protein
407	56105|gene_id_1079	56145|gene_id_2697	56621|gene_id_1237	56622|gene_id_3709	56646|gene_id_3442	56655|gene_id_138	56674|gene_id_1838	56679|gene_id_463	L231_gene1486	Poly(A) polymerase (EC 2.7.7.19)	K00970	COG0617	PcnB, tRNA nucleotidyltransferase/poly(A) polymerase	Translation, ribosomal structure and biogenesis
408	56105|gene_id_1532	56145|gene_id_3505	56621|gene_id_2657	56622|gene_id_1793	56646|gene_id_1312	56655|gene_id_203	56674|gene_id_4214	56679|gene_id_2548	L231_gene3333	LSU ribosomal protein L10p (P0)	K02864	COG0244	RplJ, Ribosomal protein L10	Translation, ribosomal structure and biogenesis
409	56105|gene_id_1301	56145|gene_id_2303	56621|gene_id_1383	56622|gene_id_2989	56646|gene_id_3545	56655|gene_id_2159	56674|gene_id_1350	56679|gene_id_2138	L231_gene2077	Hypothetical radical SAM family enzyme in heat shock gene cluster, similarity with CPO of BS HemN-type	K02495	COG0635	HemN, Coproporphyrinogen III oxidase and related Fe-S oxidoreductases	Coenzyme metabolism
410	56105|gene_id_3020	56145|gene_id_4111	56621|gene_id_4299	56622|gene_id_1908	56646|gene_id_123	56655|gene_id_1901	56674|gene_id_2871	56679|gene_id_296	L231_gene4003	FIG00765921: hypothetical protein
411	56105|gene_id_2588	56145|gene_id_3013	56621|gene_id_3358	56622|gene_id_470	56646|gene_id_812	56655|gene_id_1660	56674|gene_id_476	56679|gene_id_4258	L231_gene4735	FIG00767111: hypothetical protein
412	56105|gene_id_937	56145|gene_id_733	56621|gene_id_1188	56622|gene_id_3473	56646|gene_id_1682	56655|gene_id_3029	56674|gene_id_701	56679|gene_id_2945	L231_gene1612	ComFC-like protein		COG1040	ComFC, Predicted amidophosphoribosyltransferases	General function prediction only
413	56105|gene_id_3925	56145|gene_id_1141	56621|gene_id_3789	56622|gene_id_116	56646|gene_id_189	56655|gene_id_586	56674|gene_id_589	56679|gene_id_340	L231_gene1667	hypothetical protein
414	56105|gene_id_2638	56145|gene_id_2229	56621|gene_id_494	56622|gene_id_1123	56646|gene_id_4409	56655|gene_id_3826	56674|gene_id_3603	56679|gene_id_2596	L231_gene1332	putative lipoprotein
415	56105|gene_id_197	56145|gene_id_880	56621|gene_id_2538	56622|gene_id_1082	56646|gene_id_1228	56655|gene_id_2546	56674|gene_id_2777	56679|gene_id_3151	L231_gene1104	Preprotein translocase subunit YajC (TC 3.A.5.1.1)	K03210	COG1862	YajC, Preprotein translocase subunit YajC	Intracellular trafficking and secretion
416	56105|gene_id_952	56145|gene_id_914	56621|gene_id_2502	56622|gene_id_3336	56646|gene_id_1264	56655|gene_id_2510	56674|gene_id_3894	56679|gene_id_3643	L231_gene4766	protein phosphatase	K01090	COG0631	PTC1, Serine/threonine protein phosphatase	Signal transduction mechanisms
417	56105|gene_id_4037	56145|gene_id_211	56621|gene_id_2406	56622|gene_id_1534	56646|gene_id_3600	56655|gene_id_1334	56674|gene_id_3868	56679|gene_id_3378	L231_gene1944	hypothetical protein
418	56105|gene_id_3344	56145|gene_id_1250	56621|gene_id_4217	56622|gene_id_4231	56646|gene_id_789	56655|gene_id_1412	56674|gene_id_2453	56679|gene_id_1108	L231_gene4041	putative sugar transport protein	K18567	COG2814	AraJ, Arabinose efflux permease	Carbohydrate transport and metabolism
419	56105|gene_id_3142	56145|gene_id_3802	56621|gene_id_3204	56622|gene_id_1647	56646|gene_id_1642	56655|gene_id_2798	56674|gene_id_2467	56679|gene_id_1456	L231_gene2905	Cobalt-zinc-cadmium resistance protein CzcA; Cation efflux system protein CusA		COG3696	COG3696, Putative silver efflux pump	Inorganic ion transport and metabolism
420	56105|gene_id_2531	56145|gene_id_2095	56621|gene_id_4107	56622|gene_id_151	56646|gene_id_153	56655|gene_id_1828	56674|gene_id_1755	56679|gene_id_1789	L231_gene1627	Topoisomerase IV subunit A (EC 5.99.1.-)	K03164	COG0188	GyrA, Type IIA topoisomerase (DNA gyrase/topo II, topoisomerase IV), A subunit	DNA replication, recombination, and repair
421	56105|gene_id_1970	56145|gene_id_347	56621|gene_id_835	56622|gene_id_2094	56646|gene_id_2244	56655|gene_id_3360	56674|gene_id_1600	56679|gene_id_222	L231_gene725	Hydroxyacylglutathione hydrolase (EC 3.1.2.6)	K01069
422	56105|gene_id_594	56145|gene_id_1193	56621|gene_id_2132	56622|gene_id_3544	56646|gene_id_2823	56655|gene_id_828	56674|gene_id_1560	56679|gene_id_1996	L231_gene2389	transcriptional regulator (FIS family)		COG2204	AtoC, Response regulator containing CheY-like receiver, AAA-type ATPase, and DNA-binding domains	Signal transduction mechanisms
423	56105|gene_id_4472	56145|gene_id_3119	56621|gene_id_566	56622|gene_id_55	56646|gene_id_584	56655|gene_id_4441	56674|gene_id_3371	56679|gene_id_3551	L231_gene2512	FIG00762926: hypothetical protein		COG0861	TerC, Membrane protein TerC, possibly involved in tellurium resistance	Inorganic ion transport and metabolism
424	56105|gene_id_672	56145|gene_id_4113	56621|gene_id_3614	56622|gene_id_672	56646|gene_id_306	56655|gene_id_1626	56674|gene_id_1074	56679|gene_id_2073	L231_gene3162	FIG00764357: hypothetical protein
425	56105|gene_id_23	56145|gene_id_1809	56621|gene_id_3525	56622|gene_id_3613	56646|gene_id_3872	56655|gene_id_399	56674|gene_id_2583	56679|gene_id_2620	L231_gene1068	FIG00765104: hypothetical protein		COG3268	COG3268, Uncharacterized conserved protein	Function unknown
426	56105|gene_id_1717	56145|gene_id_3699	56621|gene_id_82	56622|gene_id_321	56646|gene_id_3096	56655|gene_id_791	56674|gene_id_962	56679|gene_id_1612	L231_gene3560	Biotin--protein ligase (EC 6.3.4.9, EC 6.3.4.10, EC 6.3.4.11, EC 6.3.4.15) / Biotin operon repressor	K03524	COG0340	BirA, Biotin-(acetyl-CoA carboxylase) ligase	Coenzyme metabolism
427	56105|gene_id_724	56145|gene_id_555	56621|gene_id_2378	56622|gene_id_4459	56646|gene_id_4401	56655|gene_id_2231	56674|gene_id_3185	56679|gene_id_4789	L231_gene4546	Chemotaxis protein methyltransferase CheR (EC 2.1.1.80)	K00575	COG1352	CheR, Methylase of chemotaxis methyl-accepting proteins	Cell motility and secretion
428	56105|gene_id_1327	56145|gene_id_2278	56621|gene_id_446	56622|gene_id_4088	56646|gene_id_1366	56655|gene_id_3508	56674|gene_id_4052	56679|gene_id_873	L231_gene2794	Probable peptidyl-prolyl cis-trans isomerase A	K03768	COG0652	PpiB, Peptidyl-prolyl cis-trans isomerase (rotamase) - cyclophilin family	Posttranslational modification, protein turnover, chaperones
429	56105|gene_id_483	56145|gene_id_22	56621|gene_id_1346	56622|gene_id_1299	56646|gene_id_3477	56655|gene_id_3228	56674|gene_id_1140	56679|gene_id_4173	L231_gene1196	Electron transfer flavoprotein, alpha subunit	K03522	COG2025	FixB, Electron transfer flavoprotein, alpha subunit	Energy production and conversion
430	56105|gene_id_1655	56145|gene_id_616	56621|gene_id_4842	56622|gene_id_4177	56646|gene_id_4481	56655|gene_id_4347	56674|gene_id_2368	56679|gene_id_4506	L231_gene1725	Glycosyl transferase, family 2	K16870	COG1216	COG1216, Predicted glycosyltransferases	General function prediction only
431	56105|gene_id_2594	56145|gene_id_3006	56621|gene_id_3895	56622|gene_id_4756	56646|gene_id_3938	56655|gene_id_1666	56674|gene_id_3705	56679|gene_id_4795	L231_gene4742	FIG00769263: hypothetical protein		COG1306	COG1306, Uncharacterized conserved protein	Function unknown
432	56105|gene_id_2398	56145|gene_id_425	56621|gene_id_920	56622|gene_id_2179	56646|gene_id_2160	56655|gene_id_297	56674|gene_id_3734	56679|gene_id_441	L231_gene2804	2,4-dienoyl-CoA reductase [NADPH] (EC 1.3.1.34)	K00219	COG1902	NemA, NADH:flavin oxidoreductases, Old Yellow Enzyme family	Energy production and conversion
433	56105|gene_id_62	56145|gene_id_1844	56621|gene_id_1890	56622|gene_id_2282	56646|gene_id_74	56655|gene_id_362	56674|gene_id_203	56679|gene_id_2385	L231_gene1031	hypothetical protein
434	56105|gene_id_3199	56145|gene_id_1700	56621|gene_id_3625	56622|gene_id_2327	56646|gene_id_2029	56655|gene_id_3260	56674|gene_id_1204	56679|gene_id_922	L231_gene3000	Integral membrane protein TerC	K05794	COG0861	TerC, Membrane protein TerC, possibly involved in tellurium resistance	Inorganic ion transport and metabolism
435	56105|gene_id_225	56145|gene_id_4199	56621|gene_id_3850	56622|gene_id_1448	56646|gene_id_1407	56655|gene_id_2353	56674|gene_id_1788	56679|gene_id_1982	L231_gene3407	Probable poly(beta-D-mannuronate) O-acetylase (EC 2.3.1.-)		COG1696	DltB, Predicted membrane protein involved in D-alanine export	Cell envelope biogenesis, outer membrane
436	56105|gene_id_3930	56145|gene_id_1136	56621|gene_id_3794	56622|gene_id_111	56646|gene_id_194	56655|gene_id_581	56674|gene_id_584	56679|gene_id_345	L231_gene1673	DNA polymerase III alpha subunit (EC 2.7.7.7)	K02337	COG0587	DnaE, DNA polymerase III, alpha subunit	DNA replication, recombination, and repair
437	56105|gene_id_3601	56145|gene_id_1719	56621|gene_id_2887	56622|gene_id_3780	56646|gene_id_3174	56655|gene_id_1780	56674|gene_id_2101	56679|gene_id_2828	L231_gene2671	acetylglutamate kinase-like protein	K11067	COG5630	ARG2, Acetylglutamate synthase	Amino acid transport and metabolism
438	56105|gene_id_3642	56145|gene_id_222	56621|gene_id_4068	56622|gene_id_2253	56646|gene_id_3458	56655|gene_id_2840	56674|gene_id_4522	56679|gene_id_3389	L231_gene1933	ankyrin like protein	K06867	COG0666	Arp, FOG: Ankyrin repeat	General function prediction only
439	56105|gene_id_4041	56145|gene_id_206	56621|gene_id_2401	56622|gene_id_1529	56646|gene_id_3605	56655|gene_id_1329	56674|gene_id_3863	56679|gene_id_3373	L231_gene1949	Twin-arginine translocation protein TatC		COG0805	TatC, Sec-independent protein secretion pathway component TatC	Intracellular trafficking and secretion
440	56105|gene_id_934	56145|gene_id_3860	56621|gene_id_4908	56622|gene_id_4750	56646|gene_id_3936	56655|gene_id_3499	56674|gene_id_4434	56679|gene_id_4419	L231_gene2890	ATP-dependent DNA helicase pcrA	K03658	COG0210	UvrD, Superfamily I DNA and RNA helicases	DNA replication, recombination, and repair
441	56105|gene_id_3407	56145|gene_id_3719	56621|gene_id_103	56622|gene_id_4421	56646|gene_id_3115	56655|gene_id_769	56674|gene_id_943	56679|gene_id_1592	L231_gene3540	thiol-disulfide interchange like protein		COG4232	COG4232, Thiol:disulfide interchange protein	Posttranslational modification, protein turnover, chaperones
442	56105|gene_id_3315	56145|gene_id_1326	56621|gene_id_1608	56622|gene_id_3288	56646|gene_id_3913	56655|gene_id_907	56674|gene_id_2626	56679|gene_id_4071	L231_gene372	Hypothetical nudix hydrolase YeaB
443	56105|gene_id_1064	56145|gene_id_2710	56621|gene_id_1224	56622|gene_id_3722	56646|gene_id_3429	56655|gene_id_151	56674|gene_id_1851	56679|gene_id_476	L231_gene1471	probable CDP-alcohol phosphatidyltransferase
444	56105|gene_id_1457	56145|gene_id_2639	56621|gene_id_609	56622|gene_id_380	56646|gene_id_538	56655|gene_id_1515	56674|gene_id_748	56679|gene_id_1012	L231_gene2562	Nudix hydrolase family protein		COG1051	COG1051, ADP-ribose pyrophosphatase	Nucleotide transport and metabolism
445	56105|gene_id_313	56145|gene_id_1481	56621|gene_id_1003	56622|gene_id_1563	56646|gene_id_405	56655|gene_id_4382	56674|gene_id_3774	56679|gene_id_600	L231_gene1875	LSU ribosomal protein L19p	K02884	COG0335	RplS, Ribosomal protein L19	Translation, ribosomal structure and biogenesis
446	56105|gene_id_3285	56145|gene_id_1298	56621|gene_id_1636	56622|gene_id_3260	56646|gene_id_3885	56655|gene_id_934	56674|gene_id_2653	56679|gene_id_3352	L231_gene4450	SanA protein	K03748	COG2949	SanA, Uncharacterized membrane protein	Function unknown
447	56105|gene_id_3310	56145|gene_id_1322	56621|gene_id_1612	56622|gene_id_3284	56646|gene_id_3909	56655|gene_id_911	56674|gene_id_2630	56679|gene_id_4075	L231_gene376	FIG00762956: hypothetical protein
448	56105|gene_id_774	56145|gene_id_4036	56621|gene_id_1154	56622|gene_id_547	56646|gene_id_3840	56655|gene_id_2643	56674|gene_id_3429	56679|gene_id_2990	L231_gene1290	FIG00765482: hypothetical protein		COG4911	COG4911, Uncharacterized conserved protein	Function unknown
449	56105|gene_id_3371	56145|gene_id_2383	56621|gene_id_3014	56622|gene_id_2947	56646|gene_id_1972	56655|gene_id_438	56674|gene_id_46	56679|gene_id_3506	L231_gene321	FIG00763118: hypothetical protein		COG4430	COG4430, Uncharacterized protein conserved in bacteria	Function unknown
450	56105|gene_id_16	56145|gene_id_1802	56621|gene_id_3533	56622|gene_id_3621	56646|gene_id_3879	56655|gene_id_406	56674|gene_id_2577	56679|gene_id_2614	L231_gene1076	short-chain dehydrogenase		COG4221	COG4221, Short-chain alcohol dehydrogenase of unknown specificity	General function prediction only
451	56105|gene_id_1060	56145|gene_id_94	56621|gene_id_1788	56622|gene_id_2032	56646|gene_id_681	56655|gene_id_74	56674|gene_id_888	56679|gene_id_2873	L231_gene3488	SSU ribosomal protein S13p (S18e)	K02952	COG0099	RpsM, Ribosomal protein S13	Translation, ribosomal structure and biogenesis
452	56105|gene_id_4104	56145|gene_id_2484	56621|gene_id_420	56622|gene_id_3855	56646|gene_id_1180	56655|gene_id_3446	56674|gene_id_1444	56679|gene_id_3177	L231_gene848	FIG00767241: hypothetical protein
453	56105|gene_id_1657	56145|gene_id_614	56621|gene_id_4844	56622|gene_id_4175	56646|gene_id_4483	56655|gene_id_4345	56674|gene_id_2366	56679|gene_id_4508	L231_gene1727	Antitoxin 1
454	56105|gene_id_1722	56145|gene_id_3655	56621|gene_id_1126	56622|gene_id_3953	56646|gene_id_1002	56655|gene_id_4261	56674|gene_id_3677	56679|gene_id_2256	L231_gene3882	alpha/beta hydrolase superfamily		COG0596	MhpC, Predicted hydrolases or acyltransferases (alpha/beta hydrolase superfamily)	General function prediction only
455	56105|gene_id_715	56145|gene_id_564	56621|gene_id_3682	56622|gene_id_962	56646|gene_id_2040	56655|gene_id_2242	56674|gene_id_3054	56679|gene_id_2511	L231_gene4561	FIG00764966: hypothetical protein
456	56105|gene_id_2440	56145|gene_id_3178	56621|gene_id_2586	56622|gene_id_753	56646|gene_id_636	56655|gene_id_3609	56674|gene_id_2413	56679|gene_id_1192	L231_gene805	Phosphoribosylformylglycinamidine cyclo-ligase (EC 6.3.3.1)	K01933	COG0150	PurM, Phosphoribosylaminoimidazole (AIR) synthetase	Nucleotide transport and metabolism
457	56105|gene_id_2936	56145|gene_id_3890	56621|gene_id_1168	56622|gene_id_3906	56646|gene_id_1703	56655|gene_id_4453	56674|gene_id_680	56679|gene_id_2922	L231_gene1591	FIG00766710: hypothetical protein		COG4783	COG4783, Putative Zn-dependent protease, contains TPR repeats	General function prediction only
458	56105|gene_id_206	56145|gene_id_871	56621|gene_id_2547	56622|gene_id_1073	56646|gene_id_1219	56655|gene_id_2555	56674|gene_id_2785	56679|gene_id_3143	L231_gene1094	Sulfate transport system permease protein CysT	K02046	COG0555	CysU, ABC-type sulfate transport system, permease component	Posttranslational modification, protein turnover, chaperones
459	56105|gene_id_1560	56145|gene_id_2216	56621|gene_id_508	56622|gene_id_1138	56646|gene_id_4423	56655|gene_id_3840	56674|gene_id_3543	56679|gene_id_4127	L231_gene1349	Flagellar biosynthesis protein FliQ		COG1987	FliQ, Flagellar biosynthesis pathway, component FliQ	Cell motility and secretion
460	56105|gene_id_3148	56145|gene_id_3869	56621|gene_id_3199	56622|gene_id_4364	56646|gene_id_1786	56655|gene_id_2793	56674|gene_id_378	56679|gene_id_1451	L231_gene2899	FIG00766998: hypothetical protein
461	56105|gene_id_422	56145|gene_id_1557	56621|gene_id_789	56622|gene_id_1228	56646|gene_id_920	56655|gene_id_1181	56674|gene_id_2145	56679|gene_id_3446	L231_gene430	Cell division protein FtsZ (EC 3.4.24.-)	K03531	COG0206	FtsZ, Cell division GTPase	Cell division and chromosome partitioning
462	56105|gene_id_1556	56145|gene_id_3400	56621|gene_id_3975	56622|gene_id_4361	56646|gene_id_4485	56655|gene_id_3688	56674|gene_id_4188	56679|gene_id_3788	L231_gene3635	glycosyl transferase	K12984	COG0463	WcaA, Glycosyltransferases involved in cell wall biogenesis	Cell envelope biogenesis, outer membrane
463	56105|gene_id_1088	56145|gene_id_1951	56621|gene_id_1255	56622|gene_id_1058	56646|gene_id_1548	56655|gene_id_1132	56674|gene_id_408	56679|gene_id_1848	L231_gene2260	Fatty acid desaturase related protein		COG3239	DesA, Fatty acid desaturase	Lipid metabolism
464	56105|gene_id_4061	56145|gene_id_1144	56621|gene_id_3786	56622|gene_id_119	56646|gene_id_186	56655|gene_id_589	56674|gene_id_592	56679|gene_id_338	L231_gene1663	Membrane-associated protein containing RNA-binding TRAM domain and ribonuclease PIN-domain, YacL B.subtilis ortholog		COG4956	COG4956, Integral membrane protein (PIN domain superfamily)	General function prediction only
465	56105|gene_id_604	56145|gene_id_1184	56621|gene_id_2140	56622|gene_id_3552	56646|gene_id_2831	56655|gene_id_837	56674|gene_id_1568	56679|gene_id_136	L231_gene2397	FIG00767490: hypothetical protein	K07024	COG0561	Cof, Predicted hydrolases of the HAD superfamily	General function prediction only
466	56105|gene_id_2709	56145|gene_id_2190	56621|gene_id_3306	56622|gene_id_4401	56646|gene_id_2659	56655|gene_id_4005	56674|gene_id_1720	56679|gene_id_4850	L231_gene2621	Hemoglobin-like protein HbO	K06886	COG2346	COG2346, Truncated hemoglobins	General function prediction only
467	56105|gene_id_4128	56145|gene_id_953	56621|gene_id_61	56622|gene_id_342	56646|gene_id_3076	56655|gene_id_812	56674|gene_id_984	56679|gene_id_1632	L231_gene3582	NADH-ubiquinone oxidoreductase chain M (EC 1.6.5.3)	K00342	COG1008	NuoM, NADH:ubiquinone oxidoreductase subunit 4 (chain M)	Energy production and conversion
468	56105|gene_id_3164	56145|gene_id_258	56621|gene_id_2463	56622|gene_id_3984	56646|gene_id_1834	56655|gene_id_3562	56674|gene_id_1943	56679|gene_id_2316	L231_gene2656	FIG00766388: hypothetical protein
469	56105|gene_id_1916	56145|gene_id_2860	56621|gene_id_3219	56622|gene_id_3425	56646|gene_id_3259	56655|gene_id_3072	56674|gene_id_664	56679|gene_id_1888	L231_gene1541	Hydrogenase-4 component F		COG0651	HyfB, Formate hydrogenlyase subunit 3/Multisubunit Na+/H+ antiporter, MnhD subunit	Energy production and conversion
470	56105|gene_id_162	56145|gene_id_1343	56621|gene_id_3888	56622|gene_id_3675	56646|gene_id_2132	56655|gene_id_3598	56674|gene_id_2803	56679|gene_id_3871	L231_gene3443	S-adenosylhomocysteine deaminase (EC 3.5.4.28); Methylthioadenosine deaminase	K12960	COG0402	SsnA, Cytosine deaminase and related metal-dependent hydrolases	Nucleotide transport and metabolism
471	56105|gene_id_2791	56145|gene_id_490	56621|gene_id_117	56622|gene_id_1902	56646|gene_id_3383	56655|gene_id_4417	56674|gene_id_2258	56679|gene_id_4623	L231_gene4200	FIG00763151: hypothetical protein
472	56105|gene_id_1600	56145|gene_id_294	56621|gene_id_41	56622|gene_id_3020	56646|gene_id_1556	56655|gene_id_1451	56674|gene_id_251	56679|gene_id_1516	L231_gene265	FIG00766085: hypothetical protein
473	56105|gene_id_103	56145|gene_id_4119	56621|gene_id_3228	56622|gene_id_4118	56646|gene_id_969	56655|gene_id_1620	56674|gene_id_1081	56679|gene_id_3050	L231_gene3092	Putative AraC-type Regulator		COG2207	AraC, AraC-type DNA-binding domain-containing proteins	Transcription
474	56105|gene_id_2437	56145|gene_id_3181	56621|gene_id_2583	56622|gene_id_756	56646|gene_id_633	56655|gene_id_3612	56674|gene_id_2416	56679|gene_id_1189	L231_gene802	Aspartate aminotransferase (EC 2.6.1.1)		COG0436	COG0436, Aspartate/tyrosine/aromatic aminotransferase	Amino acid transport and metabolism
475	56105|gene_id_1053	56145|gene_id_102	56621|gene_id_1780	56622|gene_id_2025	56646|gene_id_688	56655|gene_id_67	56674|gene_id_896	56679|gene_id_2881	L231_gene3495	FIG00765457: hypothetical protein		COG3359	COG3359, Predicted exonuclease	DNA replication, recombination, and repair
476	56105|gene_id_3816	56145|gene_id_2756	56621|gene_id_1409	56622|gene_id_2965	56646|gene_id_3521	56655|gene_id_3187	56674|gene_id_3270	56679|gene_id_896	L231_gene2050	Chemotaxis regulator - transmits chemoreceptor signals to flagelllar motor components CheY		COG0642	BaeS, Signal transduction histidine kinase	Signal transduction mechanisms
477	56105|gene_id_3170	56145|gene_id_263	56621|gene_id_2469	56622|gene_id_3988	56646|gene_id_1840	56655|gene_id_3566	56674|gene_id_1938	56679|gene_id_2311	L231_gene2660	FIG00764021: hypothetical protein		COG3070	TfoX, Regulator of competence-specific genes	Transcription
478	56105|gene_id_2445	56145|gene_id_2531	56621|gene_id_3705	56622|gene_id_747	56646|gene_id_2377	56655|gene_id_3110	56674|gene_id_2958	56679|gene_id_1199	L231_gene4655	response regulator		COG2204	AtoC, Response regulator containing CheY-like receiver, AAA-type ATPase, and DNA-binding domains	Signal transduction mechanisms
479	56105|gene_id_1849	56145|gene_id_2715	56621|gene_id_1219	56622|gene_id_3726	56646|gene_id_3425	56655|gene_id_155	56674|gene_id_1855	56679|gene_id_481	L231_gene1466	N-acetyl-L,L-diaminopimelate deacetylase homolog (EC 3.5.1.18)	K01436	COG1473	AbgB, Metal-dependent amidase/aminoacylase/carboxypeptidase	General function prediction only
480	56105|gene_id_4342	56145|gene_id_3975	56621|gene_id_286	56622|gene_id_2548	56646|gene_id_1077	56655|gene_id_1040	56674|gene_id_2849	56679|gene_id_1407	L231_gene4260	Adenylate cyclase (EC 4.6.1.1)		COG2114	CyaA, Adenylate cyclase, family 3 (some proteins contain HAMP domain)	Signal transduction mechanisms
481	56105|gene_id_1645	56145|gene_id_4070	56621|gene_id_2759	56622|gene_id_4142	56646|gene_id_4267	56655|gene_id_3304	56674|gene_id_3698	56679|gene_id_1817	L231_gene4091	Flagellar basal-body rod modification protein FlgD	K02389	COG1843	FlgD, Flagellar hook capping protein	Cell motility and secretion
482	56105|gene_id_4344	56145|gene_id_3977	56621|gene_id_284	56622|gene_id_2546	56646|gene_id_1075	56655|gene_id_1042	56674|gene_id_373	56679|gene_id_1405	L231_gene4262	FIG00766773: hypothetical protein
483	56105|gene_id_3273	56145|gene_id_1284	56621|gene_id_1649	56622|gene_id_988	56646|gene_id_1455	56655|gene_id_947	56674|gene_id_2666	56679|gene_id_4099	L231_gene2155	Ribosomal large subunit pseudouridine synthase D (EC 4.2.1.70)	K06180	COG0564	RluA, Pseudouridylate synthases, 23S RNA-specific	Translation, ribosomal structure and biogenesis
484	56105|gene_id_2742	56145|gene_id_3233	56621|gene_id_4461	56622|gene_id_4784	56646|gene_id_4657	56655|gene_id_4299	56674|gene_id_4359	56679|gene_id_4615	L231_gene3976	FIG00763875: hypothetical protein		COG5612	COG5612, Predicted integral membrane protein	Function unknown
485	56105|gene_id_474	56145|gene_id_3285	56621|gene_id_2426	56622|gene_id_2532	56646|gene_id_2489	56655|gene_id_2097	56674|gene_id_2752	56679|gene_id_1942	L231_gene2014	ATP-dependent RNA helicase	K03732	COG0513	SrmB, Superfamily II DNA and RNA helicases	DNA replication, recombination, and repair
486	56105|gene_id_3721	56145|gene_id_516	56621|gene_id_2786	56622|gene_id_2732	56646|gene_id_3043	56655|gene_id_2192	56674|gene_id_3146	56679|gene_id_2467	L231_gene4502	Flagellar motor switch protein FliM	K02416	COG1868	FliM, Flagellar motor switch protein	Cell motility and secretion
487	56105|gene_id_2065	56145|gene_id_2916	56621|gene_id_1296	56622|gene_id_1351	56646|gene_id_1134	56655|gene_id_2712	56674|gene_id_79	56679|gene_id_3579	L231_gene1244	Nodulation protein nolO (EC 2.1.3.-)	K00612	COG2192	COG2192, Predicted carbamoyl transferase, NodU family	Posttranslational modification, protein turnover, chaperones
488	56105|gene_id_644	56145|gene_id_3604	56621|gene_id_654	56622|gene_id_2790	56646|gene_id_2573	56655|gene_id_879	56674|gene_id_2395	56679|gene_id_2424	L231_gene2852	BatC		COG3063	PilF, Tfp pilus assembly protein PilF	Cell motility and secretion
489	56105|gene_id_2607	56145|gene_id_926	56621|gene_id_2491	56622|gene_id_3348	56646|gene_id_1275	56655|gene_id_2498	56674|gene_id_3883	56679|gene_id_3655	L231_gene4754	Methylmalonyl-CoA epimerase (EC 5.1.99.1)
490	56105|gene_id_647	56145|gene_id_3601	56621|gene_id_657	56622|gene_id_2793	56646|gene_id_2570	56655|gene_id_882	56674|gene_id_2398	56679|gene_id_2427	L231_gene2849	FIG00766633: hypothetical protein
491	56105|gene_id_756	56145|gene_id_3219	56621|gene_id_3121	56622|gene_id_791	56646|gene_id_3336	56655|gene_id_1698	56674|gene_id_230	56679|gene_id_3225	L231_gene1268	Dihydrofolate reductase (EC 1.5.1.3)		COG0262	FolA, Dihydrofolate reductase	Coenzyme metabolism
492	56105|gene_id_3438	56145|gene_id_1895	56621|gene_id_1842	56622|gene_id_1943	56646|gene_id_3760	56655|gene_id_3009	56674|gene_id_3224	56679|gene_id_4218	L231_gene983	hypothetical protein
[truncated: 2,279 more rows]
